# Supplementary material for: Comparative performance of multiple-list estimators of key population size
Source: PLOS Glob Public Health. 2022 Mar 10;2(3):e0000155. doi: 10.1371/journal.pgph.0000155 (PMC9345571; doi:10.1371/journal.pgph.0000155)
Supplement: S1 File — A zip archive containing the R code used to generate the random samples from the simulated populations and to estimate population size from those samples. The population size estimates are also included because obtaining those from the samples is computationally burdensome. (ZIP) [file pgph.0000155.s004.zip › S3_file/estimates/PSE_estimates_2021-11-11.csv]

Events	Rep	Ntrue	Model	Nest	SE	Icoverage	CIwidth	lcl	ucl	HPDIcov	HPDCIwidth	HPDlcl	HPDucl	gen.modl	gen.parms	pmean	ModelType	Ifail
3	1	1000	BMA	682.139042084672	651.232213567403	1	9499.04836822612	321.976632037161	9821.02500026328	1	1617	72	1689	Mb	p0=0.025, frac=0.5	0.025	BMA	0
3	2	1000	BMA	635.298858454551	610.448272872444	1	9499.04818861516	318.976811608201	9818.02500022337	1	1493	69	1562	Mb	p0=0.025, frac=0.5	0.025	BMA	0
3	3	1000	BMA	2136.19478359024	1936.58876294883	1	9499.04971307258	331.975296372057	9831.02500944464	1	6406	158	6564	Mb	p0=0.025, frac=0.5	0.025	BMA	0
3	4	1000	BMA	628.633093273212	629.589717938352	1	9499.04820935095	320.976790901858	9820.02500025281	1	1510	71	1581	Mb	p0=0.025, frac=0.5	0.025	BMA	0
3	5	1000	BMA	832.202049964387	1077.62283579266	1	9499.04848143617	329.976520225989	9829.02500166216	1	2523	106	2629	Mb	p0=0.025, frac=0.5	0.025	BMA	0
3	6	1000	BMA	784.486268238189	984.170400562837	1	9499.04873413376	314.976266911153	9814.02500104491	1	2358	65	2423	Mb	p0=0.025, frac=0.5	0.025	BMA	0
3	7	1000	BMA	820.168767879859	760.241418210335	1	9499.04885608999	329.976144300383	9829.02500039038	1	1973	80	2053	Mb	p0=0.025, frac=0.5	0.025	BMA	0
3	8	1000	BMA	1003.97292307683	1146.36828583257	1	9499.04919747849	324.975804029975	9824.02500150847	1	3010	75	3085	Mb	p0=0.025, frac=0.5	0.025	BMA	0
3	9	1000	BMA	827.463200040667	1016.43025046744	1	9499.04882607819	316.97617504747	9816.02500112566	1	2486	67	2553	Mb	p0=0.025, frac=0.5	0.025	BMA	0
3	10	1000	BMA	1751.10438307074	1761.88295347983	1	9499.04947858345	319.975527990403	9819.02500657385	1	5606	123	5729	Mb	p0=0.025, frac=0.5	0.025	BMA	0
3	11	1000	BMA	2126.83809799355	1929.39862910766	1	9499.04971851208	330.97529082431	9830.02500933639	1	6378	161	6539	Mb	p0=0.025, frac=0.5	0.025	BMA	0
3	12	1000	BMA	1654.37935850424	1716.57891717675	1	9499.04939040683	317.975615565861	9817.02500597269	1	5391	110	5501	Mb	p0=0.025, frac=0.5	0.025	BMA	0
3	13	1000	BMA	439.419756698627	707.230256377689	1	9499.04824645824	305.976754133929	9805.02500059217	1	1201	56	1257	Mb	p0=0.025, frac=0.5	0.025	BMA	0
3	14	1000	BMA	2173.4028744319	1946.22126985374	1	9499.04974533218	331.975264369446	9831.02500970163	1	6456	169	6625	Mb	p0=0.025, frac=0.5	0.025	BMA	0
3	15	1000	BMA	1062.49210571206	1204.98746274797	1	9499.0493031856	327.97569854804	9827.02500173364	1	3224	78	3302	Mb	p0=0.025, frac=0.5	0.025	BMA	0
3	16	1000	BMA	1933.88617082184	1845.95789200108	1	9499.04961492588	324.975392910416	9824.0250078363	1	5997	143	6140	Mb	p0=0.025, frac=0.5	0.025	BMA	0
3	17	1000	BMA	1030.70742206301	1137.53041265389	1	9499.04888720389	321.97611441717	9821.02500162106	1	2997	109	3106	Mb	p0=0.025, frac=0.5	0.025	BMA	0
3	18	1000	BMA	1111.52197225132	1184.73891103805	1	9499.04903072339	324.975971083805	9824.02500180719	1	3208	119	3327	Mb	p0=0.025, frac=0.5	0.025	BMA	0
3	19	1000	BMA	1332.69533456524	1357.19524173748	1	9499.04927689726	335.975725805479	9835.02500270274	1	3918	132	4050	Mb	p0=0.025, frac=0.5	0.025	BMA	0
3	20	1000	BMA	690.624332365751	608.187823027963	1	9499.04845487527	335.976545374618	9835.02500024989	1	1503	86	1589	Mb	p0=0.025, frac=0.5	0.025	BMA	0
3	21	1000	BMA	1611.31339627291	1455.22416140034	1	9499.04965611629	343.975347238102	9843.02500335439	1	4447	188	4635	Mb	p0=0.025, frac=0.5	0.025	BMA	0
3	22	1000	BMA	1572.60420535155	1671.13248673223	1	9499.04931578875	314.975689666075	9814.02500545482	1	5180	106	5286	Mb	p0=0.025, frac=0.5	0.025	BMA	0
3	23	1000	BMA	1228.5504820088	1245.49607463632	1	9499.0492344039	328.975767668899	9828.0250020728	1	3491	137	3628	Mb	p0=0.025, frac=0.5	0.025	BMA	0
3	24	1000	BMA	2104.18854720184	1918.65036828394	1	9499.04971193751	329.975297202128	9829.02500913964	1	6330	161	6491	Mb	p0=0.025, frac=0.5	0.025	BMA	0
3	25	1000	BMA	1782.22761719643	1777.34468265954	1	9499.04950287218	320.975503912097	9820.02500678427	1	5677	126	5803	Mb	p0=0.025, frac=0.5	0.025	BMA	0
3	26	1000	BMA	843.225404123929	1034.62372473915	1	9499.04886616023	317.976135020612	9817.02500118084	1	2547	68	2615	Mb	p0=0.025, frac=0.5	0.025	BMA	0
3	27	1000	BMA	2314.88716330533	1999.15449953303	1	9499.04980453051	335.975206379803	9835.02501091031	1	6695	188	6883	Mb	p0=0.025, frac=0.5	0.025	BMA	0
3	28	1000	BMA	735.061078103986	717.667346495005	1	9499.04853952483	327.976460822833	9827.02500034767	1	1791	78	1869	Mb	p0=0.025, frac=0.5	0.025	BMA	0
3	29	1000	BMA	887.127575774629	1067.08950835101	1	9499.04895930931	319.976041961214	9819.02500127052	1	2678	70	2748	Mb	p0=0.025, frac=0.5	0.025	BMA	0
3	30	1000	BMA	1405.09674776727	1579.91431523091	1	9499.04913944392	310.975865072719	9810.02500451664	1	4751	88	4839	Mb	p0=0.025, frac=0.5	0.025	BMA	0
3	31	1000	BMA	1924.42475396437	1855.45109672671	1	9499.04957499503	327.975432884625	9827.02500787966	1	6023	126	6149	Mb	p0=0.025, frac=0.5	0.025	BMA	0
3	32	1000	BMA	1049.5565999358	1154.69014293302	1	9499.04891751765	322.976084174705	9822.02500169236	1	3063	110	3173	Mb	p0=0.025, frac=0.5	0.025	BMA	0
3	33	1000	BMA	1716.07641199957	1744.61296289069	1	9499.04944935282	318.975556991548	9818.02500634437	1	5525	120	5645	Mb	p0=0.025, frac=0.5	0.025	BMA	0
3	34	1000	BMA	2246.57604503015	1978.07987178477	1	9499.04976631257	334.975244042483	9834.02501035505	1	6597	171	6768	Mb	p0=0.025, frac=0.5	0.025	BMA	0
3	35	1000	BMA	1593.32940405826	1688.01373002537	1	9499.04933042447	316.975675193533	9816.025005618	1	5252	102	5354	Mb	p0=0.025, frac=0.5	0.025	BMA	0
3	36	1000	BMA	1415.69856617176	1581.83266509521	1	9499.04914747375	309.975857076295	9809.02500455005	1	4763	96	4859	Mb	p0=0.025, frac=0.5	0.025	BMA	0
3	37	1000	BMA	984.077124423789	1154.74353545821	1	9499.04881520036	322.976186524216	9822.02500172457	1	2993	95	3088	Mb	p0=0.025, frac=0.5	0.025	BMA	0
3	38	1000	BMA	643.484034669523	841.485994558861	1	9499.04835299785	320.976647849316	9820.02500084716	1	1751	71	1822	Mb	p0=0.025, frac=0.5	0.025	BMA	0
3	39	1000	BMA	565.55141507869	571.056002540488	1	9499.04800076621	315.976999432901	9815.02500019911	1	1338	66	1404	Mb	p0=0.025, frac=0.5	0.025	BMA	0
3	40	1000	BMA	692.819794720066	1023.02258497494	1	9499.04809175637	328.976909776983	9828.02500153335	1	2182	104	2286	Mb	p0=0.025, frac=0.5	0.025	BMA	0
3	41	1000	BMA	1742.3997793332	1758.640363364	1	9499.04946950972	319.97553701408	9819.0250065238	1	5590	121	5711	Mb	p0=0.025, frac=0.5	0.025	BMA	0
3	42	1000	BMA	1142.81491238074	1219.89658675866	1	9499.04906421372	326.975937760704	9826.02500197442	1	3338	118	3456	Mb	p0=0.025, frac=0.5	0.025	BMA	0
3	43	1000	BMA	1101.28147355463	1185.11776428358	1	9499.04900577222	324.975996041916	9824.02500181414	1	3199	116	3315	Mb	p0=0.025, frac=0.5	0.025	BMA	0
3	44	1000	BMA	796.795203438993	1010.53666183947	1	9499.0483987048	326.976602701955	9826.02500140675	1	2298	106	2404	Mb	p0=0.025, frac=0.5	0.025	BMA	0
3	45	1000	BMA	1946.15281895933	1854.18320389162	1	9499.04961537649	325.975392572788	9825.02500794928	1	6032	140	6172	Mb	p0=0.025, frac=0.5	0.025	BMA	0
3	46	1000	BMA	1713.81271931037	1743.89428025118	1	9499.04944647029	318.975559862439	9818.02500633274	1	5521	119	5640	Mb	p0=0.025, frac=0.5	0.025	BMA	0
3	47	1000	BMA	1750.51938019678	1765.98842510064	1	9499.0494694199	320.975537182375	9820.02500660228	1	5620	118	5738	Mb	p0=0.025, frac=0.5	0.025	BMA	0
3	48	1000	BMA	1039.72003309145	1160.2658700317	1	9499.04927023728	325.97573130496	9825.02500154223	1	3087	76	3163	Mb	p0=0.025, frac=0.5	0.025	BMA	0
3	49	1000	BMA	556.626062133208	811.384107938984	1	9499.04824659332	314.97675420988	9814.0250008032	1	1563	65	1628	Mb	p0=0.025, frac=0.5	0.025	BMA	0
3	50	1000	BMA	2071.38722086559	1908.91549698191	1	9499.04968493829	329.975323974226	9829.02500891252	1	6284	150	6434	Mb	p0=0.025, frac=0.5	0.025	BMA	0
3	51	1000	BMA	738.800645749962	934.974397245792	1	9499.04861468054	311.976386235099	9811.02500091565	1	2192	62	2254	Mb	p0=0.025, frac=0.5	0.025	BMA	0
3	52	1000	BMA	1945.36531260318	1863.81740544361	1	9499.04958783736	327.975420190996	9827.02500802836	1	6061	131	6192	Mb	p0=0.025, frac=0.5	0.025	BMA	0
3	53	1000	BMA	1320.58186948451	1328.18993156947	1	9499.04930353248	333.975698994198	9833.02500252668	1	3819	137	3956	Mb	p0=0.025, frac=0.5	0.025	BMA	0
3	54	1000	BMA	732.613928180731	942.859675696504	1	9499.04862428609	311.976376661685	9811.02500094778	1	2198	62	2260	Mb	p0=0.025, frac=0.5	0.025	BMA	0
3	55	1000	BMA	1244.99290985862	1477.85861949902	1	9499.0489432344	304.97606043691	9804.02500367131	1	4278	82	4360	Mb	p0=0.025, frac=0.5	0.025	BMA	0
3	56	1000	BMA	1597.45250554286	1473.18384731382	1	9499.04958984262	343.975413656426	9843.02500349905	1	4495	174	4669	Mb	p0=0.025, frac=0.5	0.025	BMA	0
3	57	1000	BMA	813.474208103462	1016.99900424733	1	9499.04842822715	327.976573200267	9827.02500142742	1	2334	109	2443	Mb	p0=0.025, frac=0.5	0.025	BMA	0
3	58	1000	BMA	743.674228779155	958.661398995244	1	9499.04866016564	312.976340825765	9812.02500099141	1	2246	63	2309	Mb	p0=0.025, frac=0.5	0.025	BMA	0
3	59	1000	BMA	1145.9481535536	1216.7570216387	1	9499.04907263111	326.975929323806	9826.02500195492	1	3331	120	3451	Mb	p0=0.025, frac=0.5	0.025	BMA	0
3	60	1000	BMA	730.340789093122	990.221173692198	1	9499.04872291881	314.976278191427	9814.02500111023	1	2294	65	2359	Mb	p0=0.025, frac=0.5	0.025	BMA	0
3	61	1000	BMA	2108.53734003068	1919.90374545794	1	9499.0497155699	329.975293599889	9829.02500916979	1	6336	163	6499	Mb	p0=0.025, frac=0.5	0.025	BMA	0
3	62	1000	BMA	711.138864320245	720.650897140126	1	9499.04845875357	329.976541607469	9829.02500036104	1	1763	80	1843	Mb	p0=0.025, frac=0.5	0.025	BMA	0
3	63	1000	BMA	1929.167318406	1844.42265865865	1	9499.04961040404	324.975397402448	9824.02500780648	1	5989	142	6131	Mb	p0=0.025, frac=0.5	0.025	BMA	0
3	64	1000	BMA	1831.30630688532	1803.49358013619	1	9499.04953319893	322.975473942608	9822.02500714154	1	5795	127	5922	Mb	p0=0.025, frac=0.5	0.025	BMA	0
3	65	1000	BMA	1366.62878149303	1557.46554518252	1	9499.04909668102	309.975907631408	9809.02500431243	1	4646	85	4731	Mb	p0=0.025, frac=0.5	0.025	BMA	0
3	66	1000	BMA	824.374557778947	1020.13050078847	1	9499.04882631624	316.976174826155	9816.0250011424	1	2490	67	2557	Mb	p0=0.025, frac=0.5	0.025	BMA	0
3	67	1000	BMA	855.86410857561	766.208930808654	1	9499.04898192602	330.976018460019	9830.02500038604	1	2031	81	2112	Mb	p0=0.025, frac=0.5	0.025	BMA	0
3	68	1000	BMA	1850.95270554055	1813.392747105	1	9499.04954731745	323.975459965477	9823.02500728293	1	5843	126	5969	Mb	p0=0.025, frac=0.5	0.025	BMA	0
3	69	1000	BMA	1989.00517864417	1871.60397191668	1	9499.04964545065	326.975362806407	9826.02500825705	1	6115	146	6261	Mb	p0=0.025, frac=0.5	0.025	BMA	0
3	70	1000	BMA	2372.01157859519	2030.49414808991	1	9499.04979511731	339.975216424965	9839.02501154227	1	6821	179	7000	Mb	p0=0.025, frac=0.5	0.025	BMA	0
3	71	1000	BMA	1631.21409856499	1706.94098636932	1	9499.04936722671	317.975638616984	9817.02500584369	1	5343	105	5448	Mb	p0=0.025, frac=0.5	0.025	BMA	0
3	72	1000	BMA	1498.17161587776	1631.02222803942	1	9499.04923912971	312.975765893341	9812.02500502305	1	4992	99	5091	Mb	p0=0.025, frac=0.5	0.025	BMA	0
3	73	1000	BMA	715.157017191864	1046.39912030381	1	9499.048444642	323.976556900612	9823.02500154261	1	2318	89	2407	Mb	p0=0.025, frac=0.5	0.025	BMA	0
3	74	1000	BMA	1508.83731039504	1635.73625497126	1	9499.04925070547	312.975754371307	9812.02500507678	1	5015	102	5117	Mb	p0=0.025, frac=0.5	0.025	BMA	0
3	75	1000	BMA	2546.99565911955	2078.90184639168	1	9499.04987421557	342.97513888568	9842.02501310125	1	7050	218	7268	Mb	p0=0.025, frac=0.5	0.025	BMA	0
3	76	1000	BMA	418.702078174327	414.16708183702	1	9499.04762921115	317.977370904354	9817.02500011551	0	879	68	947	Mb	p0=0.025, frac=0.5	0.025	BMA	0
3	77	1000	BMA	2093.9346691565	1919.12269201577	1	9499.04969461629	330.975314482294	9830.02500909858	1	6331	150	6481	Mb	p0=0.025, frac=0.5	0.025	BMA	0
3	78	1000	BMA	1730.06458128051	1753.63855207123	1	9499.04945799359	319.97554845657	9819.02500645016	1	5566	117	5683	Mb	p0=0.025, frac=0.5	0.025	BMA	0
3	79	1000	BMA	1244.8324627148	1264.99416370981	1	9499.04924057274	329.975761604871	9829.02500217761	1	3563	135	3698	Mb	p0=0.025, frac=0.5	0.025	BMA	0
3	80	1000	BMA	848.504220950108	1037.69931970541	1	9499.04887781643	317.976123372279	9817.02500118871	1	2561	68	2629	Mb	p0=0.025, frac=0.5	0.025	BMA	0
3	81	1000	BMA	1621.38090808062	1695.34186050094	1	9499.04936492506	315.975640814793	9815.02500573985	1	5295	113	5408	Mb	p0=0.025, frac=0.5	0.025	BMA	0
3	82	1000	BMA	1062.49210571206	1204.98746274797	1	9499.0493031856	327.97569854804	9827.02500173364	1	3224	78	3302	Mb	p0=0.025, frac=0.5	0.025	BMA	0
3	83	1000	BMA	2053.57299152855	1899.62336834672	1	9499.04968045595	328.975328300637	9828.02500875659	1	6243	152	6395	Mb	p0=0.025, frac=0.5	0.025	BMA	0
3	84	1000	BMA	892.477987176676	1034.52163397494	1	9499.04895587623	318.976045260044	9818.02500113628	1	2613	69	2682	Mb	p0=0.025, frac=0.5	0.025	BMA	0
3	85	1000	BMA	829.929308561433	981.013564186268	1	9499.04880116908	315.976199822795	9815.02500099188	1	2416	66	2482	Mb	p0=0.025, frac=0.5	0.025	BMA	0
3	86	1000	BMA	1133.67845521847	1202.83011263022	1	9499.04906309115	325.975938798383	9825.02500188953	1	3280	120	3400	Mb	p0=0.025, frac=0.5	0.025	BMA	0
3	87	1000	BMA	941.217027112567	1090.56538610317	1	9499.04872849561	318.976272964854	9818.02500146046	1	2777	97	2874	Mb	p0=0.025, frac=0.5	0.025	BMA	0
3	88	1000	BMA	586.25650519318	569.423528729125	1	9499.04800974982	315.976990438754	9815.02500018857	1	1368	66	1434	Mb	p0=0.025, frac=0.5	0.025	BMA	0
3	89	1000	BMA	859.083074769301	1033.00609797397	1	9499.04889070231	317.976110459219	9817.02500116153	1	2565	68	2633	Mb	p0=0.025, frac=0.5	0.025	BMA	0
3	90	1000	BMA	505.352149395302	507.271615975892	1	9499.04779293038	310.9772072165	9810.02500014688	1	1170	61	1231	Mb	p0=0.025, frac=0.5	0.025	BMA	0
3	91	1000	BMA	802.468139253501	763.207380479652	1	9499.04875033239	330.976250069882	9830.02500040227	1	1955	81	2036	Mb	p0=0.025, frac=0.5	0.025	BMA	0
3	92	1000	BMA	957.648683056777	1138.55140811566	1	9499.04908635182	325.975915153782	9825.0250015056	1	2935	76	3011	Mb	p0=0.025, frac=0.5	0.025	BMA	0
3	93	1000	BMA	2006.1767471495	1881.33551651969	1	9499.04964891617	327.975359491111	9827.02500840728	1	6156	145	6301	Mb	p0=0.025, frac=0.5	0.025	BMA	0
3	94	1000	BMA	960.395372662012	1119.78927189434	1	9499.04911358196	322.975887846467	9822.02500142843	1	2894	73	2967	Mb	p0=0.025, frac=0.5	0.025	BMA	0
3	95	1000	BMA	2407.53054558189	2033.03553273497	1	9499.0498332381	338.975178525332	9838.02501176343	1	6846	198	7044	Mb	p0=0.025, frac=0.5	0.025	BMA	0
3	96	1000	BMA	2068.70032317291	1904.17985908277	1	9499.04969330107	328.975315558577	9828.02500885964	1	6264	157	6421	Mb	p0=0.025, frac=0.5	0.025	BMA	0
3	97	1000	BMA	1656.49633024866	1713.46055317591	1	9499.04939799502	316.97560796224	9816.02500595726	1	5380	116	5496	Mb	p0=0.025, frac=0.5	0.025	BMA	0
3	98	1000	BMA	980.947780350965	1134.98847931189	1	9499.04915390744	323.975847569889	9823.02500147733	1	2955	74	3029	Mb	p0=0.025, frac=0.5	0.025	BMA	0
3	99	1000	BMA	2524.66232258273	2070.37518354762	1	9499.0498718736	341.975140991358	9841.02501286496	1	7012	219	7231	Mb	p0=0.025, frac=0.5	0.025	BMA	0
3	100	1000	BMA	1193.52992888302	1231.44535032253	1	9499.04916839671	327.975833615065	9827.02500201177	1	3418	130	3548	Mb	p0=0.025, frac=0.5	0.025	BMA	0
3	101	1000	BMA	1782.22761719643	1777.34468265954	1	9499.04950287218	320.975503912097	9820.02500678427	1	5677	126	5803	Mb	p0=0.025, frac=0.5	0.025	BMA	0
3	102	1000	BMA	1102.00998001285	1216.69932219171	1	9499.04898190652	326.976020066569	9826.02500197309	1	3288	109	3397	Mb	p0=0.025, frac=0.5	0.025	BMA	0
3	103	1000	BMA	1816.82418232764	1793.89793021004	1	9499.04952923989	321.975477780081	9821.02500701997	1	5754	129	5883	Mb	p0=0.025, frac=0.5	0.025	BMA	0
3	104	1000	BMA	819.780495436402	843.905078188018	1	9499.04861041361	330.976390399244	9830.02500081285	1	1946	150	2096	Mb	p0=0.025, frac=0.5	0.025	BMA	0
3	105	1000	BMA	735.063605825313	724.150360298768	1	9499.04853069071	328.976469667409	9828.02500035812	1	1801	79	1880	Mb	p0=0.025, frac=0.5	0.025	BMA	0
3	106	1000	BMA	1025.5366204119	1149.43319351954	1	9499.04886854556	322.976133131221	9822.02500167678	1	3023	105	3128	Mb	p0=0.025, frac=0.5	0.025	BMA	0
3	107	1000	BMA	742.031032718969	952.067144109277	1	9499.04864767842	312.976353291096	9812.02500096952	1	2230	63	2293	Mb	p0=0.025, frac=0.5	0.025	BMA	0
3	108	1000	BMA	1652.70376795013	1711.94619578496	1	9499.04939390406	316.975612032402	9816.02500593647	1	5373	115	5488	Mb	p0=0.025, frac=0.5	0.025	BMA	0
3	109	1000	BMA	1939.64045326744	1863.6955983923	1	9499.04958217832	328.975425824501	9828.02500800282	1	6060	124	6184	Mb	p0=0.025, frac=0.5	0.025	BMA	0
3	110	1000	BMA	1891.43721055834	1827.86690539951	1	9499.04958412015	323.975423417599	9823.02500753775	1	5912	137	6049	Mb	p0=0.025, frac=0.5	0.025	BMA	0
3	111	1000	BMA	1046.50440207958	1182.54895818226	1	9499.04927654819	326.97572509159	9826.02500163978	1	3149	77	3226	Mb	p0=0.025, frac=0.5	0.025	BMA	0
3	112	1000	BMA	1688.38246441465	1734.14372117798	1	9499.04941968537	318.97558650479	9818.02500619016	1	5472	113	5585	Mb	p0=0.025, frac=0.5	0.025	BMA	0
3	113	1000	BMA	2233.27461420627	1970.376651074	1	9499.04976838066	333.975241834129	9833.02501021479	1	6565	174	6739	Mb	p0=0.025, frac=0.5	0.025	BMA	0
3	114	1000	BMA	642.325167064542	641.564696349899	1	9499.04825252272	321.976747741862	9821.02500026459	1	1546	72	1618	Mb	p0=0.025, frac=0.5	0.025	BMA	0
3	115	1000	BMA	535.972330794839	496.365603025461	1	9499.04776647799	323.977233682982	9823.02500016097	1	1141	74	1215	Mb	p0=0.025, frac=0.5	0.025	BMA	0
3	116	1000	BMA	600.794821554836	581.474396229662	1	9499.04806365105	316.976936546854	9816.02500019791	1	1404	67	1471	Mb	p0=0.025, frac=0.5	0.025	BMA	0
3	117	1000	BMA	1656.49633024866	1713.46055317591	1	9499.04939799502	316.97560796224	9816.02500595726	1	5380	116	5496	Mb	p0=0.025, frac=0.5	0.025	BMA	0
3	118	1000	BMA	910.852086747952	1038.39593943042	1	9499.0489974094	319.97600372279	9819.02500113219	1	2647	70	2717	Mb	p0=0.025, frac=0.5	0.025	BMA	0
3	119	1000	BMA	1419.28633685253	1590.86753579271	1	9499.04915612306	311.975848486546	9811.02500460961	1	4798	88	4886	Mb	p0=0.025, frac=0.5	0.025	BMA	0
3	120	1000	BMA	1172.86153336215	1431.4523175179	1	9499.04885653051	302.976146800365	9802.02500333088	1	4063	76	4139	Mb	p0=0.025, frac=0.5	0.025	BMA	0
3	121	1000	BMA	1917.20600582653	1866.79820694445	1	9499.04952991353	329.975478041572	9829.0250079551	1	6045	123	6168	Mb	p0=0.025, frac=0.5	0.025	BMA	0
3	122	1000	BMA	1012.81710575413	1139.48223393524	1	9499.04885179299	321.976149847207	9821.0250016402	1	2983	104	3087	Mb	p0=0.025, frac=0.5	0.025	BMA	0
3	123	1000	BMA	1329.40116127628	1285.9753005705	1	9499.04941764828	331.975584613453	9831.02500226173	1	3697	159	3856	Mb	p0=0.025, frac=0.5	0.025	BMA	0
3	124	1000	BMA	849.151166702539	996.046351510564	1	9499.04884875087	316.976152278121	9816.025001029	1	2473	67	2540	Mb	p0=0.025, frac=0.5	0.025	BMA	0
3	125	1000	BMA	742.031032718969	952.067144109277	1	9499.04864767842	312.976353291096	9812.02500096952	1	2230	63	2293	Mb	p0=0.025, frac=0.5	0.025	BMA	0
3	126	1000	BMA	874.87018861244	817.482197258146	1	9499.04894969753	334.976050782594	9834.02500048013	1	2143	85	2228	Mb	p0=0.025, frac=0.5	0.025	BMA	0
3	127	1000	BMA	2240.54752426279	1972.26711028654	1	9499.04977382159	333.975236446994	9833.02501026858	1	6574	177	6751	Mb	p0=0.025, frac=0.5	0.025	BMA	0
3	128	1000	BMA	547.412487806096	397.555079657132	1	9499.04778664709	322.977213390864	9822.02500003795	1	1097	136.5	1233.5	Mb	p0=0.025, frac=0.5	0.025	BMA	0
3	129	1000	BMA	988.09538633565	1133.44776174423	1	9499.04876437835	337.97623749804	9837.02500187639	1	2842	131	2973	Mb	p0=0.025, frac=0.5	0.025	BMA	0
3	130	1000	BMA	1056.26964710812	1183.20100877258	1	9499.04929811393	326.975703521669	9826.02500163559	1	3162	77	3239	Mb	p0=0.025, frac=0.5	0.025	BMA	0
3	131	1000	BMA	636.865339659231	623.775095268353	1	9499.04821563161	319.976784610005	9819.02500024161	1	1513	70	1583	Mb	p0=0.025, frac=0.5	0.025	BMA	0
3	132	1000	BMA	724.163368640039	966.198110414833	1	9499.04867320522	314.976327821976	9814.02500102719	1	2235	65	2300	Mb	p0=0.025, frac=0.5	0.025	BMA	0
3	133	1000	BMA	1772.48455616077	1773.77800140878	1	9499.04949292726	320.975513799927	9820.02500672719	1	5660	123	5783	Mb	p0=0.025, frac=0.5	0.025	BMA	0
3	134	1000	BMA	816.173760414626	1017.71113848566	1	9499.04843433925	327.976567090493	9827.02500142975	1	2339	109	2448	Mb	p0=0.025, frac=0.5	0.025	BMA	0
3	135	1000	BMA	1518.81405282033	1640.21403601385	1	9499.04926145745	312.975743670529	9812.02500512798	1	5036	104	5140	Mb	p0=0.025, frac=0.5	0.025	BMA	0
3	136	1000	BMA	928.168115418902	1089.66930359873	1	9499.04870479483	319.976296660876	9819.0250014557	1	2760	96	2856	Mb	p0=0.025, frac=0.5	0.025	BMA	0
3	137	1000	BMA	778.33393627796	937.87878014762	1	9499.04876066332	329.976240402422	9829.02500106574	1	2139	80	2219	Mb	p0=0.025, frac=0.5	0.025	BMA	0
3	138	1000	BMA	1691.59907297602	1520.18792943737	1	9499.04966230796	346.975341587282	9846.02500389525	1	4716	186	4902	Mb	p0=0.025, frac=0.5	0.025	BMA	0
3	139	1000	BMA	1217.60193644706	1249.85126682376	1	9499.04919937689	328.975802726853	9828.02500210374	1	3494	131	3625	Mb	p0=0.025, frac=0.5	0.025	BMA	0
3	140	1000	BMA	1599.32469476924	1686.49250724299	1	9499.04934049202	315.975665131439	9815.02500562346	1	5251	108	5359	Mb	p0=0.025, frac=0.5	0.025	BMA	0
3	141	1000	BMA	470.74092174993	347.275515016006	1	9499.04745211729	317.977547909959	9817.02500002725	1	941	115.5	1056.5	Mb	p0=0.025, frac=0.5	0.025	BMA	0
3	142	1000	BMA	712.498988985755	947.841287344583	1	9499.04862966577	311.976371315279	9811.02500098105	1	2178	62	2240	Mb	p0=0.025, frac=0.5	0.025	BMA	0
3	143	1000	BMA	567.510602956585	806.133896589681	1	9499.04823981538	316.976760969509	9816.02500078489	1	1569	67	1636	Mb	p0=0.025, frac=0.5	0.025	BMA	0
3	144	1000	BMA	2284.93711306141	1996.90987450157	1	9499.04976881185	336.975241923604	9836.02501073546	1	6674	171	6845	Mb	p0=0.025, frac=0.5	0.025	BMA	0
3	145	1000	BMA	1223.72141318199	1247.93843554963	1	9499.04921782771	328.975784261939	9828.02500208965	1	3494	134	3628	Mb	p0=0.025, frac=0.5	0.025	BMA	0
3	146	1000	BMA	2479.35899360841	2056.9232118491	1	9499.04985593113	340.975156508025	9840.02501243915	1	6952	209	7161	Mb	p0=0.025, frac=0.5	0.025	BMA	0
3	147	1000	BMA	1963.79122558176	1859.65210613584	1	9499.04963260314	325.975375457379	9825.02500806052	1	6060	145	6205	Mb	p0=0.025, frac=0.5	0.025	BMA	0
3	148	1000	BMA	1646.33494275467	1717.41390107184	1	9499.04937690592	318.975629050414	9818.02500595634	1	5388	105	5493	Mb	p0=0.025, frac=0.5	0.025	BMA	0
3	149	1000	BMA	2123.24139667414	1928.28022633871	1	9499.04971593883	330.975293371324	9830.02500931016	1	6373	160	6533	Mb	p0=0.025, frac=0.5	0.025	BMA	0
3	150	1000	BMA	728.953629548556	700.481982936826	1	9499.04852802756	325.97647229433	9825.02500032189	1	1755	76	1831	Mb	p0=0.025, frac=0.5	0.025	BMA	0
3	151	1000	BMA	752.557721755194	715.68109257337	1	9499.04860840826	326.976391929732	9826.02500033799	1	1811	77	1888	Mb	p0=0.025, frac=0.5	0.025	BMA	0
3	152	1000	BMA	840.572968765873	999.326218557527	1	9499.04849095618	328.976510396359	9828.02500135254	1	2318	118	2436	Mb	p0=0.025, frac=0.5	0.025	BMA	0
3	153	1000	BMA	1001.2705981806	1149.9986327772	1	9499.04919253361	324.975808993464	9824.02500152708	1	3016	75	3091	Mb	p0=0.025, frac=0.5	0.025	BMA	0
3	154	1000	BMA	775.15366521706	995.142585915031	1	9499.04874362049	314.976257472591	9814.02500109308	1	2368	65	2433	Mb	p0=0.025, frac=0.5	0.025	BMA	0
3	155	1000	BMA	1945.50759510066	1860.11144505492	1	9499.04960250817	327.975405484842	9827.02500799301	1	6056	128	6184	Mb	p0=0.025, frac=0.5	0.025	BMA	0
3	156	1000	BMA	1193.46654410914	1235.66600736921	1	9499.04915296538	328.975849062895	9828.02500202828	1	3430	130	3560	Mb	p0=0.025, frac=0.5	0.025	BMA	0
3	157	1000	BMA	1686.12598525275	1729.06942689553	1	9499.04942410989	317.975582038195	9817.02500614808	1	5453	118	5571	Mb	p0=0.025, frac=0.5	0.025	BMA	0
3	158	1000	BMA	1285.32783946132	1276.73836702531	1	9499.04932112326	330.975681104523	9830.02500222779	1	3633	145	3778	Mb	p0=0.025, frac=0.5	0.025	BMA	0
3	159	1000	BMA	837.044943604068	1010.91510145181	1	9499.04883552095	316.976165575744	9816.0250010967	1	2487	67	2554	Mb	p0=0.025, frac=0.5	0.025	BMA	0
3	160	1000	BMA	1618.58474160311	1698.67757188123	1	9499.04935605745	316.97564969767	9816.02500575512	1	5305	107	5412	Mb	p0=0.025, frac=0.5	0.025	BMA	0
3	161	1000	BMA	1454.8147472067	1607.27245758603	1	9499.04919306135	311.97581172074	9811.02500478209	1	4880	94	4974	Mb	p0=0.025, frac=0.5	0.025	BMA	0
3	162	1000	BMA	876.579003265135	1026.69090279749	1	9499.04857231096	330.976429136703	9830.02500144766	1	2429	122	2551	Mb	p0=0.025, frac=0.5	0.025	BMA	0
3	163	1000	BMA	595.883448990464	834.087452559664	1	9499.04842151251	305.97657921101	9805.02500072352	1	1782	56	1838	Mb	p0=0.025, frac=0.5	0.025	BMA	0
3	164	1000	BMA	1102.88074346809	1216.4088041674	1	9499.04937838692	328.975623371709	9828.02500175863	1	3299	79	3378	Mb	p0=0.025, frac=0.5	0.025	BMA	0
3	165	1000	BMA	1298.30361983601	1294.54262252241	1	9499.0493166874	331.975685641666	9831.02500232907	1	3698	143	3841	Mb	p0=0.025, frac=0.5	0.025	BMA	0
3	166	1000	BMA	1864.2254763553	1818.11504008689	1	9499.04955964657	323.975447718772	9823.02500736534	1	5866	129	5995	Mb	p0=0.025, frac=0.5	0.025	BMA	0
3	167	1000	BMA	1410.56204936911	1358.27481732011	1	9499.04945389238	335.975548805329	9835.02500269771	1	3987	157	4144	Mb	p0=0.025, frac=0.5	0.025	BMA	0
3	168	1000	BMA	622.061479407753	847.047796820011	1	9499.0484243141	306.976576425693	9806.0250007398	1	1848	57	1905	Mb	p0=0.025, frac=0.5	0.025	BMA	0
3	169	1000	BMA	1019.10902892534	1169.45764807313	1	9499.04886055319	323.976141223298	9823.02500177648	1	3071	100	3171	Mb	p0=0.025, frac=0.5	0.025	BMA	0
3	170	1000	BMA	2158.71165697864	1942.43668796342	1	9499.04973272079	331.975276878703	9831.0250095995	1	6437	165	6602	Mb	p0=0.025, frac=0.5	0.025	BMA	0
3	171	1000	BMA	1349.53591112847	1335.27433307827	1	9499.04935156903	334.975650989368	9834.02500255839	1	3865	145	4010	Mb	p0=0.025, frac=0.5	0.025	BMA	0
3	172	1000	BMA	1717.51940822768	1745.13526911451	1	9499.04945097154	318.975555380772	9818.02500635232	1	5528	120	5648	Mb	p0=0.025, frac=0.5	0.025	BMA	0
3	173	1000	BMA	1142.12413508293	1197.18391644686	1	9499.04908937911	325.975912474602	9825.02500185372	1	3272	125	3397	Mb	p0=0.025, frac=0.5	0.025	BMA	0
3	174	1000	BMA	661.204470775568	613.29551199271	1	9499.04829561879	335.976704649031	9835.02500026782	1	1467	86	1553	Mb	p0=0.025, frac=0.5	0.025	BMA	0
3	175	1000	BMA	1802.86199994227	1798.43311717932	1	9499.04949361383	323.975513396706	9823.02500701054	1	5759	117	5876	Mb	p0=0.025, frac=0.5	0.025	BMA	0
3	176	1000	BMA	1200.58093927582	1259.81733188901	1	9499.04910242143	332.975899714892	9832.02500213632	1	3505	128	3633	Mb	p0=0.025, frac=0.5	0.025	BMA	0
3	177	1000	BMA	1517.54155850468	1639.64886716342	1	9499.04926007221	312.975745049255	9812.02500512146	1	5034	104	5138	Mb	p0=0.025, frac=0.5	0.025	BMA	0
3	178	1000	BMA	2077.62711538671	1910.9526320005	1	9499.04968944781	329.975319509412	9829.02500895722	1	6293	153	6446	Mb	p0=0.025, frac=0.5	0.025	BMA	0
3	179	1000	BMA	492.502833229796	772.262073416562	1	9499.04848153438	300.976519101934	9800.02500063631	1	1503	51	1554	Mb	p0=0.025, frac=0.5	0.025	BMA	0
3	180	1000	BMA	530.347498537744	853.799129131321	1	9499.04843290197	313.976568020211	9813.02500092218	1	1614	64	1678	Mb	p0=0.025, frac=0.5	0.025	BMA	0
3	181	1000	BMA	2205.21944057927	1958.96634350783	1	9499.04975833238	332.975251638355	9832.02500997073	1	6513	173	6686	Mb	p0=0.025, frac=0.5	0.025	BMA	0
3	182	1000	BMA	1689.64892874478	1730.47744715912	1	9499.04942775962	317.975578408393	9817.02500616801	1	5459	119	5578	Mb	p0=0.025, frac=0.5	0.025	BMA	0
3	183	1000	BMA	669.291845998323	649.53058901847	1	9499.04832514171	321.976675124298	9821.02500026601	1	1596	72	1668	Mb	p0=0.025, frac=0.5	0.025	BMA	0
3	184	1000	BMA	1644.51831062395	1717.99949257565	1	9499.04937812655	319.975627826417	9819.02500595297	1	5391	100	5491	Mb	p0=0.025, frac=0.5	0.025	BMA	0
3	185	1000	BMA	701.950441116025	926.922730861935	1	9499.04858332166	310.976417598768	9810.02500092043	1	2121	61	2182	Mb	p0=0.025, frac=0.5	0.025	BMA	0
3	186	1000	BMA	1131.33473325546	1201.87909940688	1	9499.04905794233	325.975943942872	9825.0250018852	1	3275	120	3395	Mb	p0=0.025, frac=0.5	0.025	BMA	0
3	187	1000	BMA	1464.13888028697	1612.15294503289	1	9499.04920213392	311.975802698196	9811.02500483212	1	4902	97	4999	Mb	p0=0.025, frac=0.5	0.025	BMA	0
3	188	1000	BMA	1026.1938117039	1154.29775983042	1	9499.04887181232	322.976129889474	9822.02500170179	1	3037	104	3141	Mb	p0=0.025, frac=0.5	0.025	BMA	0
3	189	1000	BMA	640.450625483225	862.27182699872	1	9499.04846905983	309.976531705135	9809.02500076497	1	1905	60	1965	Mb	p0=0.025, frac=0.5	0.025	BMA	0
3	190	1000	BMA	1948.18226323964	1854.56125053518	1	9499.0496183768	325.975389582788	9825.02500795959	1	6035	140	6175	Mb	p0=0.025, frac=0.5	0.025	BMA	0
3	191	1000	BMA	1187.75861870396	1233.54617276752	1	9499.04915114324	327.975850883425	9827.02500202667	1	3419	127	3546	Mb	p0=0.025, frac=0.5	0.025	BMA	0
3	192	1000	BMA	1167.29062956369	1216.43903446923	1	9499.04912613442	326.975875809389	9826.0250019438	1	3351	127	3478	Mb	p0=0.025, frac=0.5	0.025	BMA	0
3	193	1000	BMA	1813.8528997325	1801.17733774386	1	9499.04950843451	323.975498631424	9823.02500706593	1	5777	118	5895	Mb	p0=0.025, frac=0.5	0.025	BMA	0
3	194	1000	BMA	1147.23070385183	1208.21137260949	1	9499.04908217532	326.975919730183	9826.0250019055	1	3308	124	3432	Mb	p0=0.025, frac=0.5	0.025	BMA	0
3	195	1000	BMA	2122.80521704187	1927.92419333925	1	9499.04971646601	330.97529283859	9830.0250093046	1	6372	160	6532	Mb	p0=0.025, frac=0.5	0.025	BMA	0
3	196	1000	BMA	865.596625052922	800.523545727828	1	9499.04898133342	332.976019117431	9832.02500045085	1	2100	83	2183	Mb	p0=0.025, frac=0.5	0.025	BMA	0
3	197	1000	BMA	1317.77555132837	1314.62041154962	1	9499.04932608431	332.975676361951	9832.02500244626	1	3776	141	3917	Mb	p0=0.025, frac=0.5	0.025	BMA	0
3	198	1000	BMA	1620.02219121332	1694.79842242188	1	9499.04936341274	315.975642319887	9815.02500573263	1	5292	113	5405	Mb	p0=0.025, frac=0.5	0.025	BMA	0
3	199	1000	BMA	1438.23350062086	1596.18827196767	1	9499.04917363626	310.975831044771	9810.02500468103	1	4829	96	4925	Mb	p0=0.025, frac=0.5	0.025	BMA	0
3	200	1000	BMA	1440.09974050538	1373.38446047427	1	9499.04947978659	337.975522995923	9837.02500278252	1	4056	162	4218	Mb	p0=0.025, frac=0.5	0.025	BMA	0
3	201	1000	BMA	989.459550333431	1159.30262552755	1	9499.04873377521	338.976268222792	9838.025001998	1	2920	128	3048	Mb	p0=0.025, frac=0.5	0.025	BMA	0
3	202	1000	BMA	655.492330830439	892.371035949599	1	9499.04851550807	308.976485340361	9808.02500084843	1	1983	59	2042	Mb	p0=0.025, frac=0.5	0.025	BMA	0
3	203	1000	BMA	2032.39474145987	1889.18647972384	1	9499.04967296102	327.975335618272	9827.02500857929	1	6196	153	6349	Mb	p0=0.025, frac=0.5	0.025	BMA	0
3	204	1000	BMA	858.578031422428	1038.19536636758	1	9499.04889482061	317.976106361824	9817.02500118244	1	2576	68	2644	Mb	p0=0.025, frac=0.5	0.025	BMA	0
3	205	1000	BMA	729.966924928291	989.111217571986	1	9499.04871929834	315.976281804325	9815.02500110267	1	2292	66	2358	Mb	p0=0.025, frac=0.5	0.025	BMA	0
3	206	1000	BMA	947.756298290148	1082.48432727431	1	9499.04908127863	321.975920001288	9821.02500127992	1	2791	72	2863	Mb	p0=0.025, frac=0.5	0.025	BMA	0
3	207	1000	BMA	1064.05942069849	1205.8855826303	1	9499.04930670561	327.975695031295	9827.0250017369	1	3228	78	3306	Mb	p0=0.025, frac=0.5	0.025	BMA	0
3	208	1000	BMA	2422.67958302171	2036.48190564999	1	9499.04984271926	338.975169166985	9838.02501188625	1	6862	204	7066	Mb	p0=0.025, frac=0.5	0.025	BMA	0
3	209	1000	BMA	828.735477307522	1020.55842119998	1	9499.04882867219	317.976172465708	9817.0250011379	1	2497	68	2565	Mb	p0=0.025, frac=0.5	0.025	BMA	0
3	210	1000	BMA	1237.99522158659	1244.98471594082	1	9499.04926155232	328.975740513285	9828.0250020656	1	3497	141	3638	Mb	p0=0.025, frac=0.5	0.025	BMA	0
3	211	1000	BMA	1603.04641573567	1459.95406258096	1	9499.04963481375	342.975368588364	9842.02500340211	1	4456	183	4639	Mb	p0=0.025, frac=0.5	0.025	BMA	0
3	212	1000	BMA	1931.73219850773	1845.22988467609	1	9499.04961297397	324.975394848454	9824.02500782242	1	5993	143	6136	Mb	p0=0.025, frac=0.5	0.025	BMA	0
3	213	1000	BMA	1664.28218386758	1720.17915831407	1	9499.04940186304	317.975604161548	9817.02500602459	1	5410	112	5522	Mb	p0=0.025, frac=0.5	0.025	BMA	0
3	214	1000	BMA	1344.92863298638	1544.23858320158	1	9499.04906995901	308.975934239107	9808.02500419812	1	4582	85	4667	Mb	p0=0.025, frac=0.5	0.025	BMA	0
3	215	1000	BMA	1375.80962224448	1559.03585731795	1	9499.04910174037	308.975902599406	9808.02500433978	1	4655	92	4747	Mb	p0=0.025, frac=0.5	0.025	BMA	0
3	216	1000	BMA	1896.4996453147	1829.52057879153	1	9499.04958922955	323.97541833923	9823.02500756878	1	5920	139	6059	Mb	p0=0.025, frac=0.5	0.025	BMA	0
3	217	1000	BMA	1618.58474160311	1698.67757188123	1	9499.04935605745	316.97564969767	9816.02500575512	1	5305	107	5412	Mb	p0=0.025, frac=0.5	0.025	BMA	0
3	218	1000	BMA	1915.27344254346	1839.99231172032	1	9499.04959660892	324.975411111263	9824.02500772018	1	5967	138	6105	Mb	p0=0.025, frac=0.5	0.025	BMA	0
3	219	1000	BMA	1325.05644501987	1288.34086270801	1	9499.04940052943	331.975601749756	9831.02500227919	1	3701	156	3857	Mb	p0=0.025, frac=0.5	0.025	BMA	0
3	220	1000	BMA	1284.22061941316	1267.5647596945	1	9499.04933531347	330.975666856536	9830.02500217001	1	3604	149	3753	Mb	p0=0.025, frac=0.5	0.025	BMA	0
3	221	1000	BMA	535.630582620903	545.118904949821	1	9499.0479188146	313.977081364261	9813.02500017886	1	1261	64	1325	Mb	p0=0.025, frac=0.5	0.025	BMA	0
3	222	1000	BMA	2379.4276960083	2022.63722680131	1	9499.04982578369	337.975185713802	9837.02501149749	1	6800	196	6996	Mb	p0=0.025, frac=0.5	0.025	BMA	0
3	223	1000	BMA	1270.23094577954	1312.92999146511	1	9499.04921771143	332.975784736066	9832.0250024475	1	3729	127	3856	Mb	p0=0.025, frac=0.5	0.025	BMA	0
3	224	1000	BMA	855.829589830325	1039.87669427773	1	9499.04888623514	318.976114953639	9818.02500118878	1	2576	69	2645	Mb	p0=0.025, frac=0.5	0.025	BMA	0
3	225	1000	BMA	1241.94615312729	1476.27472513089	1	9499.04894037281	304.976063285501	9804.02500365831	1	4270	82	4352	Mb	p0=0.025, frac=0.5	0.025	BMA	0
3	226	1000	BMA	1092.44176819845	1217.10645643789	1	9499.04896662832	326.976035351178	9826.0250019795	1	3279	107	3386	Mb	p0=0.025, frac=0.5	0.025	BMA	0
3	227	1000	BMA	971.672878834248	1107.79400796383	1	9499.04912709004	323.975874274986	9823.02500136503	1	2879	74	2953	Mb	p0=0.025, frac=0.5	0.025	BMA	0
3	228	1000	BMA	1008.8107012072	1137.82997688583	1	9499.04884381523	321.976157818525	9821.02500163376	1	2975	103	3078	Mb	p0=0.025, frac=0.5	0.025	BMA	0
3	229	1000	BMA	653.4277970612	944.524794030388	1	9499.04866570697	311.976335308054	9811.02500101502	1	2084	62	2146	Mb	p0=0.025, frac=0.5	0.025	BMA	0
3	230	1000	BMA	1103.92139765047	1195.09181172028	1	9499.04898595187	326.976015899374	9826.02500185125	1	3228	117	3345	Mb	p0=0.025, frac=0.5	0.025	BMA	0
3	231	1000	BMA	1760.93326051066	1765.53416723115	1	9499.04948881545	319.975517815273	9819.02500663073	1	5623	126	5749	Mb	p0=0.025, frac=0.5	0.025	BMA	0
3	232	1000	BMA	1890.14501447245	1827.28328964412	1	9499.0495834529	323.975424075478	9823.02500752837	1	5910	137	6047	Mb	p0=0.025, frac=0.5	0.025	BMA	0
3	233	1000	BMA	1640.46878088641	1707.15625599237	1	9499.04938040859	316.975625461996	9816.02500587058	1	5349	112	5461	Mb	p0=0.025, frac=0.5	0.025	BMA	0
3	234	1000	BMA	901.936069389749	1070.44000900658	1	9499.04898988652	319.976011385808	9819.02500127233	1	2705	70	2775	Mb	p0=0.025, frac=0.5	0.025	BMA	0
3	235	1000	BMA	1641.51041318276	1707.60931303398	1	9499.04938142289	316.975624453625	9816.02500587651	1	5351	112	5463	Mb	p0=0.025, frac=0.5	0.025	BMA	0
3	236	1000	BMA	765.520974472411	948.744485976824	1	9499.04866314253	312.976337796102	9812.02500093863	1	2258	63	2321	Mb	p0=0.025, frac=0.5	0.025	BMA	0
3	237	1000	BMA	1968.27019844496	1865.69495951438	1	9499.04962400741	326.975384121143	9826.02500812855	1	6083	141	6224	Mb	p0=0.025, frac=0.5	0.025	BMA	0
3	238	1000	BMA	820.528054057894	1012.33813582447	1	9499.04881123329	316.976189882379	9816.02500111566	1	2468	67	2535	Mb	p0=0.025, frac=0.5	0.025	BMA	0
3	239	1000	BMA	685.529720838589	650.653557478835	1	9499.04837835251	321.976621908392	9821.0250002609	1	1621	72	1693	Mb	p0=0.025, frac=0.5	0.025	BMA	0
3	240	1000	BMA	589.213215206808	884.178383464556	1	9499.04863109203	310.97636977266	9810.02500086468	1	1868	61	1929	Mb	p0=0.025, frac=0.5	0.025	BMA	0
3	241	1000	BMA	1426.68439421384	1364.08062593085	1	9499.04946578368	337.975536934041	9837.02500271772	1	4016	161	4177	Mb	p0=0.025, frac=0.5	0.025	BMA	0
3	242	1000	BMA	1179.04668262726	1231.79628866357	1	9499.04909703444	331.975904955278	9831.02500198972	1	3405	129	3534	Mb	p0=0.025, frac=0.5	0.025	BMA	0
3	243	1000	BMA	732.688724180868	963.247594777708	1	9499.04866484655	312.97633616993	9812.02500101648	1	2240	63	2303	Mb	p0=0.025, frac=0.5	0.025	BMA	0
3	244	1000	BMA	890.533877876828	1074.36233947434	1	9499.04897239197	319.976028905896	9819.02500129786	1	2699	70	2769	Mb	p0=0.025, frac=0.5	0.025	BMA	0
3	245	1000	BMA	1585.42319352247	1676.54286820218	1	9499.04932969187	314.975675830521	9814.0250055224	1	5207	110	5317	Mb	p0=0.025, frac=0.5	0.025	BMA	0
3	246	1000	BMA	1132.53465498588	1212.48143545984	1	9499.04943316966	329.975568543997	9829.02500171366	1	3323	80	3403	Mb	p0=0.025, frac=0.5	0.025	BMA	0
3	247	1000	BMA	1380.10158654709	1561.082311882	1	9499.04910630181	308.97589805792	9808.02500435973	1	4665	93	4758	Mb	p0=0.025, frac=0.5	0.025	BMA	0
3	248	1000	BMA	617.229041733927	625.634226049033	1	9499.04818627706	320.976813974425	9820.02500025149	1	1487	71	1558	Mb	p0=0.025, frac=0.5	0.025	BMA	0
3	249	1000	BMA	283.987249173086	189.839842846724	1	9499.04766158109	307.977338426039	9807.02500000713	0	491	90	581	Mb	p0=0.025, frac=0.5	0.025	BMA	0
3	250	1000	BMA	1172.38861468713	1214.01599499144	1	9499.0491424218	326.975859505659	9826.02500192746	1	3348	130	3478	Mb	p0=0.025, frac=0.5	0.025	BMA	0
3	251	1000	BMA	1455.33374990226	1371.24284749482	1	9499.04952961883	336.975473155558	9836.02500277439	1	4062	168	4230	Mb	p0=0.025, frac=0.5	0.025	BMA	0
3	252	1000	BMA	740.166196341428	688.939707699543	1	9499.04858391686	324.976416381129	9824.02500029798	1	1753	75	1828	Mb	p0=0.025, frac=0.5	0.025	BMA	0
3	253	1000	BMA	1545.01695937679	1655.42933014447	1	9499.0492884922	313.975716793929	9813.02500528613	1	5107	105	5212	Mb	p0=0.025, frac=0.5	0.025	BMA	0
3	254	1000	BMA	740.709845193095	930.217211481329	1	9499.04860871646	311.976392181409	9811.02500089786	1	2185	62	2247	Mb	p0=0.025, frac=0.5	0.025	BMA	0
3	255	1000	BMA	1545.01695937679	1655.42933014447	1	9499.0492884922	313.975716793929	9813.02500528613	1	5107	105	5212	Mb	p0=0.025, frac=0.5	0.025	BMA	0
3	256	1000	BMA	1860.36559221916	1817.65261588741	1	9499.04955255716	323.975454792331	9823.02500734949	1	5860	129	5989	Mb	p0=0.025, frac=0.5	0.025	BMA	0
3	257	1000	BMA	1562.18150042216	1666.71911103416	1	9499.04930454428	314.975700856059	9814.02500540034	1	5159	104	5263	Mb	p0=0.025, frac=0.5	0.025	BMA	0
3	258	1000	BMA	585.569550269457	881.047649112874	1	9499.04840698599	317.976593999004	9817.02500098499	1	1747	68	1815	Mb	p0=0.025, frac=0.5	0.025	BMA	0
3	259	1000	BMA	1023.12946815282	1139.08934867654	1	9499.0488714144	321.976130218556	9821.02500163296	1	2993	106	3099	Mb	p0=0.025, frac=0.5	0.025	BMA	0
3	260	1000	BMA	656.54347157278	660.501919051508	1	9499.04830248584	323.976697800736	9823.02500028657	1	1594	74	1668	Mb	p0=0.025, frac=0.5	0.025	BMA	0
3	261	1000	BMA	1966.95015570857	1860.70059400836	1	9499.04963537793	325.975372703348	9825.02500808127	1	6065	147	6212	Mb	p0=0.025, frac=0.5	0.025	BMA	0
3	262	1000	BMA	646.980973855765	877.680593503118	1	9499.04847972623	307.976521085118	9807.02500081135	1	1942	58	2000	Mb	p0=0.025, frac=0.5	0.025	BMA	0
3	263	1000	BMA	980.173376791971	1125.90572789594	1	9499.04878951321	321.976212074967	9821.02500158818	1	2912	100	3012	Mb	p0=0.025, frac=0.5	0.025	BMA	0
3	264	1000	BMA	1717.51940822768	1745.13526911451	1	9499.04945097154	318.975555380772	9818.02500635232	1	5528	120	5648	Mb	p0=0.025, frac=0.5	0.025	BMA	0
3	265	1000	BMA	819.160127092169	1027.77803425461	1	9499.04883071348	316.976170462911	9816.02500117639	1	2499	67	2566	Mb	p0=0.025, frac=0.5	0.025	BMA	0
3	266	1000	BMA	1347.40646890598	1342.55465601992	1	9499.04933657024	334.97566603863	9834.02500260887	1	3886	141	4027	Mb	p0=0.025, frac=0.5	0.025	BMA	0
3	267	1000	BMA	1547.3320907068	1659.86392087693	1	9499.04928984634	314.975715473192	9814.02500531953	1	5126	100	5226	Mb	p0=0.025, frac=0.5	0.025	BMA	0
3	268	1000	BMA	2072.97411130941	1905.46296447968	1	9499.04969689987	328.975311989071	9828.02500888894	1	6270	159	6429	Mb	p0=0.025, frac=0.5	0.025	BMA	0
3	269	1000	BMA	518.898216194769	762.928614540448	1	9499.04816115397	311.976839541115	9811.02500069508	1	1418	62	1480	Mb	p0=0.025, frac=0.5	0.025	BMA	0
3	270	1000	BMA	1410.43083357474	1579.32209170083	1	9499.04914182488	309.975862699797	9809.02500452467	1	4751	94	4845	Mb	p0=0.025, frac=0.5	0.025	BMA	0
3	271	1000	BMA	1093.53764902344	1172.49582741415	1	9499.04899468716	324.976007062146	9824.02500174931	1	3155	119	3274	Mb	p0=0.025, frac=0.5	0.025	BMA	0
3	272	1000	BMA	585.865374607474	797.776695426759	1	9499.04821165617	316.976789099713	9816.02500075588	1	1584	67	1651	Mb	p0=0.025, frac=0.5	0.025	BMA	0
3	273	1000	BMA	2190.82478056179	1955.34077140694	1	9499.04974636475	332.975263504139	9832.02500986888	1	6495	168	6663	Mb	p0=0.025, frac=0.5	0.025	BMA	0
3	274	1000	BMA	1701.23414006785	1738.71708557251	1	9499.04943442475	318.975571834246	9818.02500625899	1	5497	116	5613	Mb	p0=0.025, frac=0.5	0.025	BMA	0
3	275	1000	BMA	1354.53903391548	1328.7881638051	1	9499.04938553117	333.975616991722	9833.02500252289	1	3850	148	3998	Mb	p0=0.025, frac=0.5	0.025	BMA	0
3	276	1000	BMA	1933.88617082184	1845.95789200108	1	9499.04961492588	324.975392910416	9824.0250078363	1	5997	143	6140	Mb	p0=0.025, frac=0.5	0.025	BMA	0
3	277	1000	BMA	453.219903841993	464.614927090523	1	9499.04772925055	307.977270869654	9807.0250001202	1	1042	58	1100	Mb	p0=0.025, frac=0.5	0.025	BMA	0
3	278	1000	BMA	1420.67377581089	1593.16253546419	1	9499.04915595033	311.975848676583	9811.02500462692	1	4805	89	4894	Mb	p0=0.025, frac=0.5	0.025	BMA	0
3	279	1000	BMA	1075.70000304534	1174.60419543458	1	9499.04895097658	324.976050792398	9824.02500176898	1	3143	113	3256	Mb	p0=0.025, frac=0.5	0.025	BMA	0
3	280	1000	BMA	694.798089036802	898.732158003784	1	9499.04852778211	310.976473051604	9810.02500083371	1	2056	61	2117	Mb	p0=0.025, frac=0.5	0.025	BMA	0
3	281	1000	BMA	1074.08204448558	1196.55483251924	1	9499.04932712517	327.975674559215	9827.02500168438	1	3216	78	3294	Mb	p0=0.025, frac=0.5	0.025	BMA	0
3	282	1000	BMA	632.079246642013	610.524403251244	1	9499.04818418732	318.976816037278	9818.0250002246	1	1488	69	1557	Mb	p0=0.025, frac=0.5	0.025	BMA	0
3	283	1000	BMA	697.364028871212	940.740040000773	1	9499.0485498811	327.976451242984	9827.02500112409	1	2030	78	2108	Mb	p0=0.025, frac=0.5	0.025	BMA	0
3	284	1000	BMA	721.553492261831	921.105442088594	1	9499.04857702052	310.976423864738	9810.02500088526	1	2139	61	2200	Mb	p0=0.025, frac=0.5	0.025	BMA	0
3	285	1000	BMA	2459.75973121425	2053.05876218161	1	9499.04984331481	340.97516896631	9840.02501228112	1	6933	201	7134	Mb	p0=0.025, frac=0.5	0.025	BMA	0
3	286	1000	BMA	2212.99659424572	1960.9764239452	1	9499.04976451004	332.975245516758	9832.0250100268	1	6523	176	6699	Mb	p0=0.025, frac=0.5	0.025	BMA	0
3	287	1000	BMA	1049.5565999358	1154.69014293302	1	9499.04891751765	322.976084174705	9822.02500169236	1	3063	110	3173	Mb	p0=0.025, frac=0.5	0.025	BMA	0
3	288	1000	BMA	1977.73947786	1868.03391183421	1	9499.04963528282	326.97537290064	9826.02500818346	1	6097	142	6239	Mb	p0=0.025, frac=0.5	0.025	BMA	0
3	289	1000	BMA	911.483750634176	1089.92379598047	1	9499.049015646	320.975985697589	9820.02500134359	1	2762	71	2833	Mb	p0=0.025, frac=0.5	0.025	BMA	0
3	290	1000	BMA	1928.65535542835	1855.488782915	1	9499.04958398317	327.975423910494	9827.02500789367	1	6028	125	6153	Mb	p0=0.025, frac=0.5	0.025	BMA	0
3	291	1000	BMA	1200.45921798926	1260.53885440157	1	9499.04913530266	329.975866863256	9829.02500216591	1	3509	124	3633	Mb	p0=0.025, frac=0.5	0.025	BMA	0
3	292	1000	BMA	1414.38551789702	1581.20718903148	1	9499.04914606239	309.975858481325	9809.02500454371	1	4760	95	4855	Mb	p0=0.025, frac=0.5	0.025	BMA	0
3	293	1000	BMA	562.872301810947	407.698727686709	1	9499.04786906377	323.977130976713	9823.02500004048	1	1129	140.5	1269.5	Mb	p0=0.025, frac=0.5	0.025	BMA	0
3	294	1000	BMA	1316.65664776468	1314.19845600565	1	9499.04932385713	332.975678586603	9832.02500244373	1	3774	141	3915	Mb	p0=0.025, frac=0.5	0.025	BMA	0
3	295	1000	BMA	1778.4544686782	1776.15679347449	1	9499.04949831764	320.975508446104	9820.02500676375	1	5671	125	5796	Mb	p0=0.025, frac=0.5	0.025	BMA	0
3	296	1000	BMA	2437.88828172537	2048.8998547113	1	9499.04982830743	340.975183802015	9840.02501210945	1	6909	194	7103	Mb	p0=0.025, frac=0.5	0.025	BMA	0
3	297	1000	BMA	1991.8512644778	1876.97212855924	1	9499.04963576466	327.975372549384	9827.02500831404	1	6134	141	6275	Mb	p0=0.025, frac=0.5	0.025	BMA	0
3	298	1000	BMA	980.46689544036	1166.37734239509	1	9499.0488179183	323.976183860238	9823.02500177854	1	3020	94	3114	Mb	p0=0.025, frac=0.5	0.025	BMA	0
3	299	1000	BMA	1278.64322882519	1308.09108373931	1	9499.04923891112	332.97576350217	9832.02500241329	1	3721	132	3853	Mb	p0=0.025, frac=0.5	0.025	BMA	0
3	300	1000	BMA	958.521478200166	1137.42888665227	1	9499.04911059302	323.975890912601	9823.02500150562	1	2934	74	3008	Mb	p0=0.025, frac=0.5	0.025	BMA	0
3	301	1000	BMA	1014.14798525407	1140.03028181469	1	9499.04885446262	321.976147179728	9821.02500164235	1	2986	104	3090	Mb	p0=0.025, frac=0.5	0.025	BMA	0
3	302	1000	BMA	657.66748191332	916.300718510008	1	9499.04848149587	322.976519569122	9822.02500106499	1	1922	73	1995	Mb	p0=0.025, frac=0.5	0.025	BMA	0
3	303	1000	BMA	505.75359107372	529.28019328854	1	9499.04789827066	312.97710190084	9812.0250001715	1	1196	63	1259	Mb	p0=0.025, frac=0.5	0.025	BMA	0
3	304	1000	BMA	1038.24555278501	1182.85364809065	1	9499.04925870162	326.975742945685	9826.0250016473	1	3140	77	3217	Mb	p0=0.025, frac=0.5	0.025	BMA	0
3	305	1000	BMA	1977.73947786	1868.03391183421	1	9499.04963528282	326.97537290064	9826.02500818346	1	6097	142	6239	Mb	p0=0.025, frac=0.5	0.025	BMA	0
3	306	1000	BMA	1840.53224875824	1806.44376545132	1	9499.04954338255	322.975463812227	9822.02500719478	1	5811	129	5940	Mb	p0=0.025, frac=0.5	0.025	BMA	0
3	307	1000	BMA	1711.73018993712	1743.03824816155	1	9499.04944448063	318.975561839846	9818.02500632048	1	5517	119	5636	Mb	p0=0.025, frac=0.5	0.025	BMA	0
3	308	1000	BMA	1375.80962224448	1559.03585731795	1	9499.04910174037	308.975902599406	9808.02500433978	1	4655	92	4747	Mb	p0=0.025, frac=0.5	0.025	BMA	0
3	309	1000	BMA	920.98325811455	1117.68760312359	1	9499.04903832608	322.975963123871	9822.02500144995	1	2840	73	2913	Mb	p0=0.025, frac=0.5	0.025	BMA	0
3	310	1000	BMA	746.711581884634	910.212788846246	1	9499.04858944406	311.976411380742	9811.0250008248	1	2157	62	2219	Mb	p0=0.025, frac=0.5	0.025	BMA	0
3	311	1000	BMA	1730.06458128051	1753.63855207123	1	9499.04945799359	319.97554845657	9819.02500645016	1	5566	117	5683	Mb	p0=0.025, frac=0.5	0.025	BMA	0
3	312	1000	BMA	1984.58271590746	1875.36686605638	1	9499.0496266206	327.975381652548	9827.02500827315	1	6123	140	6263	Mb	p0=0.025, frac=0.5	0.025	BMA	0
3	313	1000	BMA	462.451739703966	492.325894286654	1	9499.04784746371	309.977152683062	9809.02500014677	1	1086	60	1146	Mb	p0=0.025, frac=0.5	0.025	BMA	0
3	314	1000	BMA	1183.49135074607	1249.36781604575	1	9499.04911690941	328.975885204394	9828.0250021138	1	3461	121	3582	Mb	p0=0.025, frac=0.5	0.025	BMA	0
3	315	1000	BMA	1238.62521686067	1483.92831515192	1	9499.04895866861	306.97604502382	9806.02500369243	1	4292	76	4368	Mb	p0=0.025, frac=0.5	0.025	BMA	0
3	316	1000	BMA	991.890559655235	1125.74654914942	1	9499.04917575229	323.975825675028	9823.02500142732	1	2947	74	3021	Mb	p0=0.025, frac=0.5	0.025	BMA	0
3	317	1000	BMA	697.452379094703	901.766889876088	1	9499.04851788389	326.976483113419	9826.02500099731	1	1948	77	2025	Mb	p0=0.025, frac=0.5	0.025	BMA	0
3	318	1000	BMA	1654.37935850424	1716.57891717675	1	9499.04939040683	317.975615565861	9817.02500597269	1	5391	110	5501	Mb	p0=0.025, frac=0.5	0.025	BMA	0
3	319	1000	BMA	1374.96306633914	1558.54346715167	1	9499.04910088291	308.975903452394	9808.02500433531	1	4653	91	4744	Mb	p0=0.025, frac=0.5	0.025	BMA	0
3	320	1000	BMA	832.398760493739	1024.79906511888	1	9499.04884354611	316.976157607877	9816.02500115399	1	2511	67	2578	Mb	p0=0.025, frac=0.5	0.025	BMA	0
3	321	1000	BMA	1142.81491238074	1219.89658675866	1	9499.04906421372	326.975937760704	9826.02500197442	1	3338	118	3456	Mb	p0=0.025, frac=0.5	0.025	BMA	0
3	322	1000	BMA	602.80022707336	777.502793738431	1	9499.04819535094	317.976805343832	9817.02500069477	1	1578	68	1646	Mb	p0=0.025, frac=0.5	0.025	BMA	0
3	323	1000	BMA	1851.65255800287	1810.26374931618	1	9499.04955456816	322.975452693668	9822.02500726183	1	5830	132	5962	Mb	p0=0.025, frac=0.5	0.025	BMA	0
3	324	1000	BMA	673.542417388326	643.903157968893	1	9499.04835761868	321.976642634598	9821.02500025328	1	1594	72	1666	Mb	p0=0.025, frac=0.5	0.025	BMA	0
3	325	1000	BMA	870.169211641228	1023.16273486824	1	9499.04890523391	317.976095879388	9817.0250011133	1	2559	68	2627	Mb	p0=0.025, frac=0.5	0.025	BMA	0
3	326	1000	BMA	1701.30747261278	1754.98665195722	1	9499.04941658841	323.975589782795	9823.02500637121	1	5550	100	5650	Mb	p0=0.025, frac=0.5	0.025	BMA	0
3	327	1000	BMA	1041.31574670302	1155.91401546364	1	9499.04890069977	322.976101003112	9822.02500170288	1	3058	107	3165	Mb	p0=0.025, frac=0.5	0.025	BMA	0
3	328	1000	BMA	1656.49633024866	1713.46055317591	1	9499.04939799502	316.97560796224	9816.02500595726	1	5380	116	5496	Mb	p0=0.025, frac=0.5	0.025	BMA	0
3	329	1000	BMA	955.328910663935	1092.62789256832	1	9499.04910083528	321.975900481445	9821.02500131672	1	2824	72	2896	Mb	p0=0.025, frac=0.5	0.025	BMA	0
3	330	1000	BMA	2105.59551341407	1922.68738289504	1	9499.04970351523	330.975305666117	9830.02500918134	1	6348	154	6502	Mb	p0=0.025, frac=0.5	0.025	BMA	0
3	331	1000	BMA	1363.77178628635	1319.9802291464	1	9499.04942544539	333.975577015024	9833.02500246041	1	3829	156	3985	Mb	p0=0.025, frac=0.5	0.025	BMA	0
3	332	1000	BMA	1028.6035883406	1182.38727091793	1	9499.04923814502	326.975763507115	9826.02500165214	1	3128	77	3205	Mb	p0=0.025, frac=0.5	0.025	BMA	0
3	333	1000	BMA	574.524249731281	549.149521875636	1	9499.04794761159	315.977052555265	9815.02500016686	1	1325	66	1391	Mb	p0=0.025, frac=0.5	0.025	BMA	0
3	334	1000	BMA	592.866419583093	427.896226554932	1	9499.04803701526	325.976963030763	9825.02500004602	1	1193	147.5	1340.5	Mb	p0=0.025, frac=0.5	0.025	BMA	0
3	335	1000	BMA	1028.6035883406	1182.38727091793	1	9499.04923814502	326.975763507115	9826.02500165214	1	3128	77	3205	Mb	p0=0.025, frac=0.5	0.025	BMA	0
3	336	1000	BMA	608.406516055034	646.145743805181	1	9499.04817069445	331.976829635296	9831.02500032975	1	1436	82	1518	Mb	p0=0.025, frac=0.5	0.025	BMA	0
3	337	1000	BMA	2040.95880647052	1891.83597862192	1	9499.04968031417	327.97532832294	9827.02500863711	1	6208	156	6364	Mb	p0=0.025, frac=0.5	0.025	BMA	0
3	338	1000	BMA	2208.78139037319	1959.85999835178	1	9499.0497612677	332.975248728368	9832.02500999606	1	6518	174	6692	Mb	p0=0.025, frac=0.5	0.025	BMA	0
3	339	1000	BMA	1245.26665482223	1299.00525069807	1	9499.04918713689	331.975815236983	9831.02500237388	1	3665	124	3789	Mb	p0=0.025, frac=0.5	0.025	BMA	0
3	340	1000	BMA	1586.3692553027	1446.46370093719	1	9499.049634429	341.975368871446	9841.02500330044	1	4401	183	4584	Mb	p0=0.025, frac=0.5	0.025	BMA	0
3	341	1000	BMA	572.836118588777	540.253584320053	1	9499.0479572737	330.977042926717	9830.02500020042	1	1248	81	1329	Mb	p0=0.025, frac=0.5	0.025	BMA	0
3	342	1000	BMA	866.34719092574	750.32890806497	1	9499.04908791745	346.975912506446	9846.02500042389	1	1949	97	2046	Mb	p0=0.025, frac=0.5	0.025	BMA	0
3	343	1000	BMA	505.75359107372	529.28019328854	1	9499.04789827066	312.97710190084	9812.0250001715	1	1196	63	1259	Mb	p0=0.025, frac=0.5	0.025	BMA	0
3	344	1000	BMA	769.170794835175	719.203179502862	1	9499.04867794803	326.97632238946	9826.02500033749	1	1839	77	1916	Mb	p0=0.025, frac=0.5	0.025	BMA	0
3	345	1000	BMA	1798.00146530136	1787.42753636445	1	9499.04950933804	321.975497572217	9821.02500691026	1	5721	124	5845	Mb	p0=0.025, frac=0.5	0.025	BMA	0
3	346	1000	BMA	1008.7498351079	1167.77074374768	1	9499.04920362808	325.975797972713	9825.02500160079	1	3068	76	3144	Mb	p0=0.025, frac=0.5	0.025	BMA	0
3	347	1000	BMA	575.003723195515	581.485624935288	1	9499.04803795574	316.976962252987	9816.02500020873	1	1366	67	1433	Mb	p0=0.025, frac=0.5	0.025	BMA	0
3	348	1000	BMA	813.401234871284	746.99927677604	1	9499.04882892643	328.97617144221	9828.02500036864	1	1943	79	2022	Mb	p0=0.025, frac=0.5	0.025	BMA	0
3	349	1000	BMA	765.520974472411	948.744485976824	1	9499.04866314253	312.976337796102	9812.02500093863	1	2258	63	2321	Mb	p0=0.025, frac=0.5	0.025	BMA	0
3	350	1000	BMA	1254.52118887645	1264.54382805781	1	9499.04926684418	329.975735326983	9829.02500217117	1	3570	139	3709	Mb	p0=0.025, frac=0.5	0.025	BMA	0
3	351	1000	BMA	1469.31641308547	1384.34763365222	1	9499.04952852735	337.975474332262	9837.02500285961	1	4114	167	4281	Mb	p0=0.025, frac=0.5	0.025	BMA	0
3	352	1000	BMA	2189.96564858511	1955.08295706202	1	9499.04974579286	332.975264069515	9832.02500986238	1	6494	168	6662	Mb	p0=0.025, frac=0.5	0.025	BMA	0
3	353	1000	BMA	2381.69691996743	2023.12197876088	1	9499.04982738918	337.975184125812	9837.02501151499	1	6802	196	6998	Mb	p0=0.025, frac=0.5	0.025	BMA	0
3	354	1000	BMA	1894.38685576582	1828.77717159163	1	9499.04958731168	323.975420243638	9823.02500755532	1	5917	138	6055	Mb	p0=0.025, frac=0.5	0.025	BMA	0
3	355	1000	BMA	2001.39925603734	1875.64703123142	1	9499.04965601648	326.97535232343	9826.02500833991	1	6133	150	6283	Mb	p0=0.025, frac=0.5	0.025	BMA	0
3	356	1000	BMA	1532.66833734313	1650.17377900876	1	9499.04927491249	313.975730310686	9813.02500522317	1	5081	102	5183	Mb	p0=0.025, frac=0.5	0.025	BMA	0
3	357	1000	BMA	2214.00469447344	1961.24883040057	1	9499.04976526302	332.975244771207	9832.02501003423	1	6524	176	6700	Mb	p0=0.025, frac=0.5	0.025	BMA	0
3	358	1000	BMA	963.56928694331	1121.65207191071	1	9499.04912121352	322.975880220607	9822.02500143413	1	2902	73	2975	Mb	p0=0.025, frac=0.5	0.025	BMA	0
3	359	1000	BMA	858.004136248313	787.911936420385	1	9499.04895648586	331.976043942606	9831.02500042847	1	2070	82	2152	Mb	p0=0.025, frac=0.5	0.025	BMA	0
3	360	1000	BMA	1700.6407720806	1523.72642368334	1	9499.04966667405	347.975337244354	9847.0250039184	1	4732	190	4922	Mb	p0=0.025, frac=0.5	0.025	BMA	0
3	361	1000	BMA	1620.02219121332	1694.79842242188	1	9499.04936341274	315.975642319887	9815.02500573263	1	5292	113	5405	Mb	p0=0.025, frac=0.5	0.025	BMA	0
3	362	1000	BMA	1074.18460099089	1201.71813622963	1	9499.04932748662	327.975674222713	9827.02500170933	1	3229	78	3307	Mb	p0=0.025, frac=0.5	0.025	BMA	0
3	363	1000	BMA	1041.05258746366	1152.93516680579	1	9499.0492664114	326.975735093983	9826.02500150538	1	3071	77	3148	Mb	p0=0.025, frac=0.5	0.025	BMA	0
3	364	1000	BMA	787.369981917324	1025.07809327693	1	9499.04879959569	316.976201595671	9816.02500119136	1	2450	67	2517	Mb	p0=0.025, frac=0.5	0.025	BMA	0
3	365	1000	BMA	1254.52118887645	1264.54382805781	1	9499.04926684418	329.975735326983	9829.02500217117	1	3570	139	3709	Mb	p0=0.025, frac=0.5	0.025	BMA	0
3	366	1000	BMA	1865.61943904912	1814.96165358898	1	9499.04956886981	322.975438476201	9822.02500734601	1	5853	137	5990	Mb	p0=0.025, frac=0.5	0.025	BMA	0
3	367	1000	BMA	1812.75203687234	1792.34149018769	1	9499.04952554499	321.975481449745	9821.02500699473	1	5747	128	5875	Mb	p0=0.025, frac=0.5	0.025	BMA	0
3	368	1000	BMA	1028.94610037823	1169.27528617235	1	9499.04924700033	325.97575459235	9825.02500159269	1	3096	76	3172	Mb	p0=0.025, frac=0.5	0.025	BMA	0
3	369	1000	BMA	1071.1760952334	1191.12404738991	1	9499.04892958766	325.97607226439	9825.02500185205	1	3185	108	3293	Mb	p0=0.025, frac=0.5	0.025	BMA	0
3	370	1000	BMA	929.427463613984	1112.32145104639	1	9499.04904760035	322.975953819551	9822.0250014199	1	2837	73	2910	Mb	p0=0.025, frac=0.5	0.025	BMA	0
3	371	1000	BMA	799.39958127005	981.684975722876	1	9499.04874937801	314.976251645554	9814.02500102356	1	2373	65	2438	Mb	p0=0.025, frac=0.5	0.025	BMA	0
3	372	1000	BMA	1050.22401991807	1184.73622345946	1	9499.04928499523	326.975716652195	9826.02500164743	1	3159	77	3236	Mb	p0=0.025, frac=0.5	0.025	BMA	0
3	373	1000	BMA	717.946724948055	697.30682039341	1	9499.04849251131	325.976507809725	9825.02500032103	1	1735	76	1811	Mb	p0=0.025, frac=0.5	0.025	BMA	0
3	374	1000	BMA	610.855248703588	622.494426649318	1	9499.04818930052	319.976810948515	9819.02500024904	1	1472	70	1542	Mb	p0=0.025, frac=0.5	0.025	BMA	0
3	375	1000	BMA	956.299329066921	1044.14777660892	1	9499.0487964376	334.976205049529	9834.02500148713	1	2562	139	2701	Mb	p0=0.025, frac=0.5	0.025	BMA	0
3	376	1000	BMA	1233.87665377273	1260.65333287858	1	9499.04921743328	329.975784721437	9829.02500215472	1	3540	134	3674	Mb	p0=0.025, frac=0.5	0.025	BMA	0
3	377	1000	BMA	1443.09105913911	1390.78313285354	1	9499.04944447281	338.975558426067	9838.02500289888	1	4113	156	4269	Mb	p0=0.025, frac=0.5	0.025	BMA	0
3	378	1000	BMA	2288.0927149548	1992.60248588778	1	9499.04978543771	335.975225268689	9835.0250107064	1	6663	178	6841	Mb	p0=0.025, frac=0.5	0.025	BMA	0
3	379	1000	BMA	1329.79063765147	1532.84287100162	1	9499.0490493455	307.975954762038	9807.02500410754	1	4532	86	4618	Mb	p0=0.025, frac=0.5	0.025	BMA	0
3	380	1000	BMA	1512.98029479812	1446.99558177045	1	9499.04947738951	341.975525907417	9841.02500329693	1	4347	156	4503	Mb	p0=0.025, frac=0.5	0.025	BMA	0
3	381	1000	BMA	1025.38314383356	1151.42843227098	1	9499.04923746274	325.975764050087	9825.02500151283	1	3048	76	3124	Mb	p0=0.025, frac=0.5	0.025	BMA	0
3	382	1000	BMA	774.658461382094	730.544967141866	1	9499.04868579363	327.976314561335	9827.02500035496	1	1865	78	1943	Mb	p0=0.025, frac=0.5	0.025	BMA	0
3	383	1000	BMA	1968.19786185787	1861.08477146903	1	9499.04963659166	325.97537149753	9825.0250080892	1	6067	147	6214	Mb	p0=0.025, frac=0.5	0.025	BMA	0
3	384	1000	BMA	890.964671229658	823.763492051553	1	9499.049022665	334.975977823316	9834.02500048832	1	2174	85	2259	Mb	p0=0.025, frac=0.5	0.025	BMA	0
3	385	1000	BMA	2062.24967253544	1902.23971962259	1	9499.0496878438	328.975320971781	9828.02500881558	1	6255	155	6410	Mb	p0=0.025, frac=0.5	0.025	BMA	0
3	386	1000	BMA	1968.27019844496	1865.69495951438	1	9499.04962400741	326.975384121143	9826.02500812855	1	6083	141	6224	Mb	p0=0.025, frac=0.5	0.025	BMA	0
3	387	1000	BMA	838.266994903333	1026.18416755983	1	9499.04884907953	317.976152072399	9817.02500115193	1	2522	68	2590	Mb	p0=0.025, frac=0.5	0.025	BMA	0
3	388	1000	BMA	1611.43934077964	1691.2229756898	1	9499.04935426073	315.975651425416	9815.02500568614	1	5275	110	5385	Mb	p0=0.025, frac=0.5	0.025	BMA	0
3	389	1000	BMA	889.344460596916	1043.44292202139	1	9499.04895284791	318.976048327199	9818.02500117511	1	2628	69	2697	Mb	p0=0.025, frac=0.5	0.025	BMA	0
3	390	1000	BMA	1591.14151370326	1682.77781560204	1	9499.04933257696	315.975673000697	9815.02500557766	1	5234	105	5339	Mb	p0=0.025, frac=0.5	0.025	BMA	0
3	391	1000	BMA	1125.2047916561	1227.31028754465	1	9499.04941451607	329.97558727913	9829.0250017952	1	3352	80	3432	Mb	p0=0.025, frac=0.5	0.025	BMA	0
3	392	1000	BMA	2521.6756517942	2069.79218326491	1	9499.04987011161	341.975142728331	9841.02501283995	1	7009	217	7226	Mb	p0=0.025, frac=0.5	0.025	BMA	0
3	393	1000	BMA	1494.66589208895	1629.79117779234	1	9499.04923478573	312.975770221944	9812.02500500767	1	4985	99	5084	Mb	p0=0.025, frac=0.5	0.025	BMA	0
3	394	1000	BMA	1674.92489543319	1728.28540836055	1	9499.0494076305	318.975598479928	9818.02500611043	1	5445	110	5555	Mb	p0=0.025, frac=0.5	0.025	BMA	0
3	395	1000	BMA	984.073795747092	1136.82423157268	1	9499.04916136479	323.975840118345	9823.02500148313	1	2963	74	3037	Mb	p0=0.025, frac=0.5	0.025	BMA	0
3	396	1000	BMA	1381.52588477319	1561.76090804751	1	9499.04910782281	308.975896543567	9808.02500436637	1	4669	93	4762	Mb	p0=0.025, frac=0.5	0.025	BMA	0
3	397	1000	BMA	2017.37282513188	1645.64575822414	1	9499.04987482945	355.975130422982	9855.02500525244	1	5344	252	5596	Mb	p0=0.025, frac=0.5	0.025	BMA	0
3	398	1000	BMA	997.148809383136	1118.77874910475	1	9499.04882491302	320.976176638975	9820.02500155199	1	2911	105	3016	Mb	p0=0.025, frac=0.5	0.025	BMA	0
3	399	1000	BMA	1162.85125313564	1228.02234677721	1	9499.04909370576	327.975908298533	9827.0250020043	1	3380	122	3502	Mb	p0=0.025, frac=0.5	0.025	BMA	0
3	400	1000	BMA	1680.44900049257	1726.94455378258	1	9499.04941775243	317.975588364793	9817.02500611722	1	5442	117	5559	Mb	p0=0.025, frac=0.5	0.025	BMA	0
4	1	1000	BMA	1119.8452973634	925.897643482385	1	9499.0495234939	343.975477209776	9843.02500070367	1	2572	204	2776	Mb	p0=0.025, frac=0.5	0.025	BMA	0
4	2	1000	BMA	943.263727593138	899.70861525121	1	9499.04914551476	342.975855272124	9842.02500078689	1	2318	93	2411	Mb	p0=0.025, frac=0.5	0.025	BMA	0
4	3	1000	BMA	2498.64472269473	2022.36836935298	1	9499.04992840635	350.975082844518	9850.02501125087	1	6904	101	7005	Mb	p0=0.025, frac=0.5	0.025	BMA	0
4	4	1000	BMA	996.515520757665	855.656354391616	1	9499.04925877445	338.97574179089	9838.02500056534	1	2302	175	2477	Mb	p0=0.025, frac=0.5	0.025	BMA	0
4	5	1000	BMA	1017.28619643873	958.464639994637	1	9499.04916111413	350.975839851894	9850.02500096603	1	2519	156.5	2675.5	Mb	p0=0.025, frac=0.5	0.025	BMA	0
4	6	1000	BMA	1294.44256045704	1233.07120490286	1	9499.04947904449	332.975522935144	9832.02500197964	1	3606	83	3689	Mb	p0=0.025, frac=0.5	0.025	BMA	0
4	7	1000	BMA	1109.38785907019	890.81916702169	1	9499.04956256781	343.975438024555	9843.02500059236	1	2477	219	2696	Mb	p0=0.025, frac=0.5	0.025	BMA	0
4	8	1000	BMA	923.103873226103	631.689018064317	1	9499.04944265852	347.975557486062	9847.02500014458	1	1774	242	2016	Mb	p0=0.025, frac=0.5	0.025	BMA	0
4	9	1000	BMA	1647.80405554387	1458.79769558689	1	9499.04975253785	345.975250882562	9845.02500342041	1	4565	96	4661	Mb	p0=0.025, frac=0.5	0.025	BMA	0
4	10	1000	BMA	2105.27737448465	1853.03732273526	1	9499.04985047204	337.975157379892	9837.02500785193	1	6157	88	6245	Mb	p0=0.025, frac=0.5	0.025	BMA	0
4	11	1000	BMA	2749.57356416708	2111.32720561826	1	9499.04996161343	357.975052164217	9857.02501377764	1	7295	108	7403	Mb	p0=0.025, frac=0.5	0.025	BMA	0
4	12	1000	BMA	1480.16210185609	1359.37257747992	1	9499.04964743826	339.975355266978	9839.02500270524	1	4113	90	4203	Mb	p0=0.025, frac=0.5	0.025	BMA	0
4	13	1000	BMA	799.003888484622	830.608020180996	1	9499.04845611082	334.976544559136	9834.02500066995	1	1995	132	2127	Mb	p0=0.025, frac=0.5	0.025	BMA	0
4	14	1000	BMA	1707.63401623356	1528.12176391091	1	9499.04973695569	347.975267054957	9847.02500401065	1	4827	98	4925	Mb	p0=0.025, frac=0.5	0.025	BMA	0
4	15	1000	BMA	1805.90076449104	1504.29177816529	1	9499.04986871827	350.975135080344	9850.02500379861	1	4898	101	4999	Mb	p0=0.025, frac=0.5	0.025	BMA	0
4	16	1000	BMA	1397.36464976677	1479.91629168348	1	9499.04937813886	342.975625651996	9842.02500379086	1	4424	93	4517	Mb	p0=0.025, frac=0.5	0.025	BMA	0
4	17	1000	BMA	1066.56108157195	917.353043214817	1	9499.04937532705	341.975625384167	9841.02500071122	1	2511	176	2687	Mb	p0=0.025, frac=0.5	0.025	BMA	0
4	18	1000	BMA	1752.54447742011	1504.41125916611	1	9499.04982000761	348.975183803463	9848.02500381107	1	4799	99	4898	Mb	p0=0.025, frac=0.5	0.025	BMA	0
4	19	1000	BMA	1375.14746518196	1124.09905837364	1	9499.04970907763	356.975292247374	9856.02500132501	1	3316	207.5	3523.5	Mb	p0=0.025, frac=0.5	0.025	BMA	0
4	20	1000	BMA	732.267746255784	390.834476555655	1	9499.04907225761	356.97592776098	9856.02500001859	1	1166	255	1421	Mb	p0=0.025, frac=0.5	0.025	BMA	0
4	21	1000	BMA	1411.11969953202	1047.1376086046	1	9499.04988145519	371.975119680318	9871.02500113551	1	3055	302	3357	Mb	p0=0.025, frac=0.5	0.025	BMA	0
4	22	1000	BMA	1053.4857604435	879.426698003476	1	9499.04941648042	340.975584119976	9840.0250006004	1	2403	196	2599	Mb	p0=0.025, frac=0.5	0.025	BMA	0
4	23	1000	BMA	1034.49748453857	913.949158098734	1	9499.04933106188	350.975669754326	9850.02500081621	1	2418	183.5	2601.5	Mb	p0=0.025, frac=0.5	0.025	BMA	0
4	24	1000	BMA	2493.8609181408	2016.40995032213	1	9499.04993425646	349.975076901219	9849.02501115768	1	6888	100	6988	Mb	p0=0.025, frac=0.5	0.025	BMA	0
4	25	1000	BMA	1504.79163348458	1407.26063372779	1	9499.04962873073	339.975374327343	9839.02500305807	1	4278	90	4368	Mb	p0=0.025, frac=0.5	0.025	BMA	0
4	26	1000	BMA	1343.46847030384	1256.67748831474	1	9499.04954764095	334.975454448786	9834.02500208974	1	3722	85	3807	Mb	p0=0.025, frac=0.5	0.025	BMA	0
4	27	1000	BMA	1388.16087727654	1133.33831954662	1	9499.04971560871	356.975285753884	9856.0250013626	1	3355	205	3560	Mb	p0=0.025, frac=0.5	0.025	BMA	0
4	28	1000	BMA	1112.33015247345	924.762349429514	1	9499.04948272334	344.975517972716	9844.02500069606	1	2566	197	2763	Mb	p0=0.025, frac=0.5	0.025	BMA	0
4	29	1000	BMA	1572.00672210073	1396.97862767666	1	9499.04973777403	342.975265175733	9842.02500294976	1	4358	93	4451	Mb	p0=0.025, frac=0.5	0.025	BMA	0
4	30	1000	BMA	1177.05928278147	1143.2884373637	1	9499.04932795313	328.975673604273	9828.0250015574	1	3237	79	3316	Mb	p0=0.025, frac=0.5	0.025	BMA	0
4	31	1000	BMA	2536.6119969205	2041.1657935263	1	9499.04992684819	352.975084818533	9852.02501166672	1	6975	103	7078	Mb	p0=0.025, frac=0.5	0.025	BMA	0
4	32	1000	BMA	1038.46723518817	895.836263463492	1	9499.04933967631	339.975661004043	9839.02500068035	1	2414	190.5	2604.5	Mb	p0=0.025, frac=0.5	0.025	BMA	0
4	33	1000	BMA	2108.54215650615	1853.97393543495	1	9499.04985274381	337.975155127802	9837.02500787161	1	6163	88	6251	Mb	p0=0.025, frac=0.5	0.025	BMA	0
4	34	1000	BMA	2732.73638464181	2107.53966785958	1	9499.04995746499	357.975056156831	9857.02501362182	1	7273	108	7381	Mb	p0=0.025, frac=0.5	0.025	BMA	0
4	35	1000	BMA	1829.96708212077	1727.54011785874	1	9499.04971254956	330.975293440849	9830.02500599041	1	5564	81	5645	Mb	p0=0.025, frac=0.5	0.025	BMA	0
4	36	1000	BMA	927.061613784987	794.256584067449	1	9499.04912481142	334.975875637384	9834.0250004488	1	2098	176	2274	Mb	p0=0.025, frac=0.5	0.025	BMA	0
4	37	1000	BMA	1160.18655453998	1031.56553017436	1	9499.04940957378	347.975591478242	9847.02500105202	1	2892	153	3045	Mb	p0=0.025, frac=0.5	0.025	BMA	0
4	38	1000	BMA	683.393328581809	596.263941427129	1	9499.04832486827	343.976675444878	9843.02500031315	1	1346	165	1511	Mb	p0=0.025, frac=0.5	0.025	BMA	0
4	39	1000	BMA	491.352045650299	290.212086555963	1	9499.04730391799	335.977696093165	9835.02500001115	0	807	167	974	Mb	p0=0.025, frac=0.5	0.025	BMA	0
4	40	1000	BMA	1491.36396075379	1635.64943879558	1	9499.04928231143	348.975722711483	9848.02500502292	1	5021	99	5120	Mb	p0=0.025, frac=0.5	0.025	BMA	0
4	41	1000	BMA	2595.92687394473	2059.08011091082	1	9499.04994145872	353.975070743973	9853.02501220269	1	7063	104	7167	Mb	p0=0.025, frac=0.5	0.025	BMA	0
4	42	1000	BMA	1151.3049978063	955.596128579868	1	9499.0496212669	357.975379698108	9857.02500096501	1	2587	238	2825	Mb	p0=0.025, frac=0.5	0.025	BMA	0
4	43	1000	BMA	1866.26735690435	1578.12616406545	1	9499.04984203516	352.97516248064	9852.0250045158	1	5122	103	5225	Mb	p0=0.025, frac=0.5	0.025	BMA	0
4	44	1000	BMA	1005.29780924731	916.329613502549	1	9499.04924502623	347.975755847056	9847.02500087329	1	2371	191.5	2562.5	Mb	p0=0.025, frac=0.5	0.025	BMA	0
4	45	1000	BMA	1562.35500791484	1426.20179691364	1	9499.04968028301	342.975322893107	9842.02500317611	1	4387	93	4480	Mb	p0=0.025, frac=0.5	0.025	BMA	0
4	46	1000	BMA	1384.87816167187	1370.6889679086	1	9499.04953040721	347.975472694856	9847.02500310207	1	4049	98	4147	Mb	p0=0.025, frac=0.5	0.025	BMA	0
4	47	1000	BMA	1051.57103750492	929.793106289461	1	9499.04929608652	341.975704671094	9841.02500075761	1	2533	158.5	2691.5	Mb	p0=0.025, frac=0.5	0.025	BMA	0
4	48	1000	BMA	1115.68805707348	913.740728482305	1	9499.04953607871	343.975464585163	9843.02500066387	1	2539	209	2748	Mb	p0=0.025, frac=0.5	0.025	BMA	0
4	49	1000	BMA	1356.94338628709	1442.79066701627	1	9499.04934943463	341.975654088566	9841.02500352319	1	4267	92	4359	Mb	p0=0.025, frac=0.5	0.025	BMA	0
4	50	1000	BMA	2127.31766605992	1667.67009050745	1	9499.0499252619	362.975080303107	9862.02500556501	1	5675	113	5788	Mb	p0=0.025, frac=0.5	0.025	BMA	0
4	51	1000	BMA	972.339597887613	844.446400705482	1	9499.04919133903	337.975809209852	9837.02500054888	1	2256	167.5	2423.5	Mb	p0=0.025, frac=0.5	0.025	BMA	0
4	52	1000	BMA	2814.15637021099	2145.72089283746	1	9499.04995269412	361.975061971148	9861.02501466527	1	7407	112	7519	Mb	p0=0.025, frac=0.5	0.025	BMA	0
4	53	1000	BMA	1223.22647203077	825.700656823176	1	9499.04984275367	363.975157613804	9863.02500036747	1	2404	306	2710	Mb	p0=0.025, frac=0.5	0.025	BMA	0
4	54	1000	BMA	905.139485051059	805.396896689458	1	9499.04901466707	332.975985841835	9832.0250005089	1	2083	171	2254	Mb	p0=0.025, frac=0.5	0.025	BMA	0
4	55	1000	BMA	1166.05536121661	1155.51072836705	1	9499.04928030861	327.975721325514	9827.02500163412	1	3258	78	3336	Mb	p0=0.025, frac=0.5	0.025	BMA	0
4	56	1000	BMA	1530.93761748135	1179.57996562515	1	9499.04985406556	362.975147446987	9862.02500151255	1	3578	263	3841	Mb	p0=0.025, frac=0.5	0.025	BMA	0
4	57	1000	BMA	1031.09344643038	929.233950068371	1	9499.04928124067	350.975719625262	9850.02500086593	1	2455	174	2629	Mb	p0=0.025, frac=0.5	0.025	BMA	0
4	58	1000	BMA	967.953144280044	839.003285338269	1	9499.04919551878	336.975805021919	9836.0250005407	1	2237	170.5	2407.5	Mb	p0=0.025, frac=0.5	0.025	BMA	0
4	59	1000	BMA	1805.40532826748	1537.58360542691	1	9499.04983165377	350.975172459964	9850.02500411373	1	4946	101	5047	Mb	p0=0.025, frac=0.5	0.025	BMA	0
4	60	1000	BMA	971.021949133643	913.848389398891	1	9499.04907065628	338.975930095346	9838.02500075163	1	2419	128.5	2547.5	Mb	p0=0.025, frac=0.5	0.025	BMA	0
4	61	1000	BMA	1288.37718260628	1049.60874633451	1	9499.04968244522	351.975318606639	9851.02500105186	1	3035	212	3247	Mb	p0=0.025, frac=0.5	0.025	BMA	0
4	62	1000	BMA	834.875920597862	619.034668829249	1	9499.049009058	346.975991103045	9846.02500016105	1	1678	197	1875	Mb	p0=0.025, frac=0.5	0.025	BMA	0
4	63	1000	BMA	2301.88448663434	1938.57979893702	1	9499.04990210331	343.97510732393	9843.02500942723	1	6545	94	6639	Mb	p0=0.025, frac=0.5	0.025	BMA	0
4	64	1000	BMA	2326.75128955128	1950.19897843958	1	9499.04990476207	344.975104891188	9844.02500965326	1	6593	95	6688	Mb	p0=0.025, frac=0.5	0.025	BMA	0
4	65	1000	BMA	1326.32993930241	1285.20235855564	1	9499.04945838557	334.975543885902	9834.02500227148	1	3746	85	3831	Mb	p0=0.025, frac=0.5	0.025	BMA	0
4	66	1000	BMA	1083.79324181822	1089.22005180754	1	9499.04938269449	344.975618941051	9844.02500163554	1	2873	95	2968	Mb	p0=0.025, frac=0.5	0.025	BMA	0
4	67	1000	BMA	1125.88626227668	749.063589708964	1	9499.04978385601	358.975216392132	9858.02500024814	1	2169	292	2461	Mb	p0=0.025, frac=0.5	0.025	BMA	0
4	68	1000	BMA	2054.98265213332	1837.01764943203	1	9499.049816923	337.975190616903	9837.0250075399	1	6067	88	6155	Mb	p0=0.025, frac=0.5	0.025	BMA	0
4	69	1000	BMA	2742.47155443445	2109.75411191102	1	9499.04995989477	357.975053817317	9857.02501371209	1	7285	108	7393	Mb	p0=0.025, frac=0.5	0.025	BMA	0
4	70	1000	BMA	2111.84111475273	1656.54146950805	1	9499.04992423318	362.975081180707	9862.02500541389	1	5625	113	5738	Mb	p0=0.025, frac=0.5	0.025	BMA	0
4	71	1000	BMA	1528.10433308454	1339.81672768342	1	9499.04974987387	341.975252656219	9841.02500253009	1	4142	92	4234	Mb	p0=0.025, frac=0.5	0.025	BMA	0
4	72	1000	BMA	1941.5907461811	1776.38386671978	1	9499.04978701406	332.975219661956	9832.02500667602	1	5805	83	5888	Mb	p0=0.025, frac=0.5	0.025	BMA	0
4	73	1000	BMA	665.891614138657	720.600612114455	1	9499.04796908623	339.977031501883	9839.02500058811	1	1483	141.5	1624.5	Mb	p0=0.025, frac=0.5	0.025	BMA	0
4	74	1000	BMA	2196.82951074481	1894.58020961546	1	9499.04987538712	340.975133183771	9840.02500857089	1	6344	91	6435	Mb	p0=0.025, frac=0.5	0.025	BMA	0
4	75	1000	BMA	1996.58965562274	1686.76590094355	1	9499.04981875277	358.975186924681	9858.02500567745	1	5552	109	5661	Mb	p0=0.025, frac=0.5	0.025	BMA	0
4	76	1000	BMA	688.674432965662	640.667833765786	1	9499.04827626555	333.976724054384	9833.02500031994	1	1489	141.5	1630.5	Mb	p0=0.025, frac=0.5	0.025	BMA	0
4	77	1000	BMA	1517.16338224463	1146.72551329266	1	9499.04988563608	360.975115722142	9860.02500135822	1	3461	284.5	3745.5	Mb	p0=0.025, frac=0.5	0.025	BMA	0
4	78	1000	BMA	2476.56933278189	2012.25120430034	1	9499.04992759622	349.97508342756	9849.02501102378	1	6863	100	6963	Mb	p0=0.025, frac=0.5	0.025	BMA	0
4	79	1000	BMA	1484.97318639044	1153.60980315295	1	9499.04983708577	359.975164327208	9859.02500141298	1	3471	253	3724	Mb	p0=0.025, frac=0.5	0.025	BMA	0
4	80	1000	BMA	1735.14015807935	1510.29500816992	1	9499.04979026432	348.97521359252	9848.02500385684	1	4799	99	4898	Mb	p0=0.025, frac=0.5	0.025	BMA	0
4	81	1000	BMA	1248.78097835918	1319.50262170122	1	9499.04930013636	339.975702606413	9839.02500274277	1	3765	90	3855	Mb	p0=0.025, frac=0.5	0.025	BMA	0
4	82	1000	BMA	1922.55903286686	1570.06800000669	1	9499.04989316472	354.975111275684	9854.0250044404	1	5205	105	5310	Mb	p0=0.025, frac=0.5	0.025	BMA	0
4	83	1000	BMA	887.795039228068	647.793352911037	1	9499.04919892401	348.975801252943	9848.02500017695	1	1790	200	1990	Mb	p0=0.025, frac=0.5	0.025	BMA	0
4	84	1000	BMA	725.711469239958	454.806721647352	1	9499.04889672731	345.976103328632	9845.02500005594	1	1254	228	1482	Mb	p0=0.025, frac=0.5	0.025	BMA	0
4	85	1000	BMA	1109.83217169838	890.591115960582	1	9499.04955890476	343.975441686438	9843.0250005912	1	2474	220.5	2694.5	Mb	p0=0.025, frac=0.5	0.025	BMA	0
4	86	1000	BMA	967.27968554906	873.844619299088	1	9499.04911153105	337.97588910103	9837.02500063208	1	2327	146	2473	Mb	p0=0.025, frac=0.5	0.025	BMA	0
4	87	1000	BMA	1375.96511561902	1307.23904262059	1	9499.04953668757	335.975465710836	9835.02500239841	1	3860	86	3946	Mb	p0=0.025, frac=0.5	0.025	BMA	0
4	88	1000	BMA	647.657874498254	434.560415262519	1	9499.04835243632	342.976647625845	9842.02500006216	1	1159	187	1346	Mb	p0=0.025, frac=0.5	0.025	BMA	0
4	89	1000	BMA	1057.24314553152	873.884553897349	1	9499.04944157671	340.975559005372	9840.02500058208	1	2391	202	2593	Mb	p0=0.025, frac=0.5	0.025	BMA	0
4	90	1000	BMA	660.426628350438	474.650364874758	1	9499.04836717639	332.976632892114	9832.0250000685	1	1271	170	1441	Mb	p0=0.025, frac=0.5	0.025	BMA	0
4	91	1000	BMA	614.840647111203	349.038903928894	1	9499.04822301529	348.976777000829	9848.02500001612	1	1004	208	1212	Mb	p0=0.025, frac=0.5	0.025	BMA	0
4	92	1000	BMA	1071.17927202359	955.227923180682	1	9499.04929713405	343.975703686884	9843.02500082093	1	2618	151.5	2769.5	Mb	p0=0.025, frac=0.5	0.025	BMA	0
4	93	1000	BMA	1008.75837571005	699.679532887546	1	9499.04956120863	353.975439001646	9853.02500021028	1	1985	246	2231	Mb	p0=0.025, frac=0.5	0.025	BMA	0
4	94	1000	BMA	828.870208344012	589.733064921999	1	9499.04910863755	342.975891494954	9842.0250001325	1	1611	212	1823	Mb	p0=0.025, frac=0.5	0.025	BMA	0
4	95	1000	BMA	1587.69100358642	1233.253136114	1	9499.04984639239	364.97515539538	9864.02500178777	1	3795	245	4040	Mb	p0=0.025, frac=0.5	0.025	BMA	0
4	96	1000	BMA	1748.88607017853	1522.38452434242	1	9499.04979432636	348.975209646369	9848.02500397272	1	4849	99	4948	Mb	p0=0.025, frac=0.5	0.025	BMA	0
4	97	1000	BMA	2014.7730644392	1810.2581204252	1	9499.0498207192	334.975186458938	9834.02500717814	1	5964	85	6049	Mb	p0=0.025, frac=0.5	0.025	BMA	0
4	98	1000	BMA	597.691994039066	416.432544872285	1	9499.04796782362	347.97703225608	9847.0250000797	1	1037	183	1220	Mb	p0=0.025, frac=0.5	0.025	BMA	0
4	99	1000	BMA	1793.84895826535	1306.97992162831	1	9499.0499409868	371.975061180871	9871.02500216767	1	4140	318.5	4458.5	Mb	p0=0.025, frac=0.5	0.025	BMA	0
4	100	1000	BMA	650.797015054856	420.464223182559	1	9499.04838328777	351.976616784305	9851.02500007207	1	1099	207	1306	Mb	p0=0.025, frac=0.5	0.025	BMA	0
4	101	1000	BMA	1659.81145919595	1427.41045543084	1	9499.04981103151	345.975192127783	9845.02500315929	1	4530	96	4626	Mb	p0=0.025, frac=0.5	0.025	BMA	0
4	102	1000	BMA	967.232421045662	868.421726996876	1	9499.04910669329	338.975893937274	9838.02500063057	1	2293	163.5	2456.5	Mb	p0=0.025, frac=0.5	0.025	BMA	0
4	103	1000	BMA	1065.39473840607	902.389834754514	1	9499.04939895542	341.975601706272	9841.02500066169	1	2472	185	2657	Mb	p0=0.025, frac=0.5	0.025	BMA	0
4	104	1000	BMA	643.589487825023	633.001402346078	1	9499.04804565537	347.976954738247	9847.02500039362	1	1357	98	1455	Mb	p0=0.025, frac=0.5	0.025	BMA	0
4	105	1000	BMA	1241.36449508586	1029.46020021397	1	9499.04960474155	350.975396249156	9850.02500099071	1	2945	197.5	3142.5	Mb	p0=0.025, frac=0.5	0.025	BMA	0
4	106	1000	BMA	731.878552113621	540.388402962837	1	9499.04865623914	338.976343868788	9838.02500010793	1	1442	181	1623	Mb	p0=0.025, frac=0.5	0.025	BMA	0
4	107	1000	BMA	866.79383648175	740.288030132239	1	9499.04900427809	345.975996170311	9845.0250004484	1	1864	178.5	2042.5	Mb	p0=0.025, frac=0.5	0.025	BMA	0
4	108	1000	BMA	2504.18318667405	2022.94522047555	1	9499.04993143984	350.975079845219	9850.02501128506	1	6910	101	7011	Mb	p0=0.025, frac=0.5	0.025	BMA	0
4	109	1000	BMA	2067.86907463528	1591.44047082787	1	9499.04995212872	360.975052530076	9860.0250046588	1	5382	111	5493	Mb	p0=0.025, frac=0.5	0.025	BMA	0
4	110	1000	BMA	1545.36358822543	1404.87690579186	1	9499.0496885249	341.975314496535	9841.02500302143	1	4309	92	4401	Mb	p0=0.025, frac=0.5	0.025	BMA	0
4	111	1000	BMA	1798.463452582	1497.59435665165	1	9499.04986762783	350.97513610521	9850.02500373304	1	4869	101	4970	Mb	p0=0.025, frac=0.5	0.025	BMA	0
4	112	1000	BMA	2440.08710534101	1998.91885608633	1	9499.04992016014	348.975090535036	9848.02501069517	1	6802	99	6901	Mb	p0=0.025, frac=0.5	0.025	BMA	0
4	113	1000	BMA	2610.43689983449	2062.46665841362	1	9499.04994608235	353.975066242715	9853.02501232506	1	7083	104	7187	Mb	p0=0.025, frac=0.5	0.025	BMA	0
4	114	1000	BMA	686.67492563579	511.40722549439	1	9499.04843634225	344.976563776562	9844.02500011881	1	1301	183	1484	Mb	p0=0.025, frac=0.5	0.025	BMA	0
4	115	1000	BMA	594.938404667729	270.98527499422	1	9499.0483082706	350.976691731581	9850.02500000218	1	853	238	1091	Mb	p0=0.025, frac=0.5	0.025	BMA	0
4	116	1000	BMA	532.620283615243	419.255673114622	1	9499.04748485345	337.977515220219	9837.02500007367	1	988	153	1141	Mb	p0=0.025, frac=0.5	0.025	BMA	0
4	117	1000	BMA	1218.21408050127	1348.67933217155	1	9499.04915517449	335.975847699946	9835.02500287443	1	3836	86	3922	Mb	p0=0.025, frac=0.5	0.025	BMA	0
4	118	1000	BMA	1069.71401045906	854.538850553162	1	9499.049518094	341.975482417964	9841.02500051197	1	2355	220.5	2575.5	Mb	p0=0.025, frac=0.5	0.025	BMA	0
4	119	1000	BMA	2098.41099834052	1856.50911992568	1	9499.04983347441	338.975174386235	9838.02500786064	1	6157	89	6246	Mb	p0=0.025, frac=0.5	0.025	BMA	0
4	120	1000	BMA	1029.37902971614	1095.29908118503	1	9499.04897039752	321.976031035556	9821.02500143307	1	2919	72	2991	Mb	p0=0.025, frac=0.5	0.025	BMA	0
4	121	1000	BMA	2204.72211820646	1917.88742514466	1	9499.04983661854	344.975172211909	9844.02500883045	1	6401	95	6496	Mb	p0=0.025, frac=0.5	0.025	BMA	0
4	122	1000	BMA	1012.40408661331	907.058316097764	1	9499.04921537994	339.975785331524	9839.02500071147	1	2441	151.5	2592.5	Mb	p0=0.025, frac=0.5	0.025	BMA	0
4	123	1000	BMA	1322.56535449698	1141.80085924472	1	9499.04969955276	361.975302068122	9861.02500162088	1	3294	220.5	3514.5	Mb	p0=0.025, frac=0.5	0.025	BMA	0
4	124	1000	BMA	1409.98788376969	1272.85109292261	1	9499.0496499872	337.975352151997	9837.0250021392	1	3833	88	3921	Mb	p0=0.025, frac=0.5	0.025	BMA	0
4	125	1000	BMA	917.768634548956	816.343480343937	1	9499.04904269281	333.975957835587	9833.0250005284	1	2121	171	2292	Mb	p0=0.025, frac=0.5	0.025	BMA	0
4	126	1000	BMA	1086.74548412921	752.771488104748	1	9499.04968359957	357.975316676149	9857.02500027572	1	2145	268	2413	Mb	p0=0.025, frac=0.5	0.025	BMA	0
4	127	1000	BMA	2068.91169790023	1664.90924057023	1	9499.04990029126	359.975105230384	9859.02500552165	1	5557	110	5667	Mb	p0=0.025, frac=0.5	0.025	BMA	0
4	128	1000	BMA	679.731735704633	389.604363173161	1	9499.04870769032	342.976292326867	9842.02500001719	1	1144	221	1365	Mb	p0=0.025, frac=0.5	0.025	BMA	0
4	129	1000	BMA	1935.07549612737	1727.02766117427	1	9499.04978673338	366.975219792145	9866.02500652553	1	5669	117	5786	Mb	p0=0.025, frac=0.5	0.025	BMA	0
4	130	1000	BMA	1212.47756839581	966.508518749823	1	9499.04968173384	347.975319046858	9847.02500078069	1	2742	233	2975	Mb	p0=0.025, frac=0.5	0.025	BMA	0
4	131	1000	BMA	1267.92006809464	1068.54380272629	1	9499.04960205031	351.975399091352	9851.02500114166	1	3080	185	3265	Mb	p0=0.025, frac=0.5	0.025	BMA	0
4	132	1000	BMA	1572.64906275952	1468.03771128798	1	9499.04963073813	343.975372747975	9843.02500348611	1	4518	94	4612	Mb	p0=0.025, frac=0.5	0.025	BMA	0
4	133	1000	BMA	1392.86746057759	1310.21160564581	1	9499.04956112535	336.975441278424	9836.02500240378	1	3885	87	3972	Mb	p0=0.025, frac=0.5	0.025	BMA	0
4	134	1000	BMA	578.685142468664	413.519378367013	1	9499.04785140794	346.977148674429	9846.02500008237	1	1015	173	1188	Mb	p0=0.025, frac=0.5	0.025	BMA	0
4	135	1000	BMA	657.619574708767	476.197248570504	1	9499.04834953893	332.976650531509	9832.02500007043	1	1272	167	1439	Mb	p0=0.025, frac=0.5	0.025	BMA	0
4	136	1000	BMA	1883.33146979543	1644.09558561021	1	9499.04977246252	354.975232688251	9854.02500515077	1	5328	105	5433	Mb	p0=0.025, frac=0.5	0.025	BMA	0
4	137	1000	BMA	723.849541417556	446.270734052676	1	9499.04883837449	358.976161699733	9858.02500007422	1	1210	234	1444	Mb	p0=0.025, frac=0.5	0.025	BMA	0
4	138	1000	BMA	1723.16579625393	1277.24853141484	1	9499.04992202208	369.975079972693	9869.02500199477	1	4004	300.5	4304.5	Mb	p0=0.025, frac=0.5	0.025	BMA	0
4	139	1000	BMA	887.598093126194	607.425100240796	1	9499.04935664038	357.975643531751	9857.02500017213	1	1644	247	1891	Mb	p0=0.025, frac=0.5	0.025	BMA	0
4	140	1000	BMA	2261.34980980752	1922.92180342066	1	9499.04989033883	342.975118762855	9842.02500910169	1	6471	93	6564	Mb	p0=0.025, frac=0.5	0.025	BMA	0
4	141	1000	BMA	738.354726842809	527.803487096048	1	9499.04873923971	337.976260848664	9837.02500008837	1	1431	190	1621	Mb	p0=0.025, frac=0.5	0.025	BMA	0
4	142	1000	BMA	564.423880326624	430.190839352203	1	9499.04783566278	326.977164399245	9826.02500006202	1	1101	143	1244	Mb	p0=0.025, frac=0.5	0.025	BMA	0
4	143	1000	BMA	491.45821800145	269.007225994156	1	9499.04730262557	336.977697381452	9836.02500000702	0	777	175	952	Mb	p0=0.025, frac=0.5	0.025	BMA	0
4	144	1000	BMA	2437.55312817865	2008.94026336665	1	9499.0499013253	350.975109470813	9850.02501079611	1	6819	101	6920	Mb	p0=0.025, frac=0.5	0.025	BMA	0
4	145	1000	BMA	1320.76103866184	1061.68177631846	1	9499.04975819884	351.975242917098	9851.02500111594	1	3068	246.5	3314.5	Mb	p0=0.025, frac=0.5	0.025	BMA	0
4	146	1000	BMA	1947.06801736867	1644.80873831095	1	9499.04986872127	370.975136978273	9870.02500569954	1	5419	121	5540	Mb	p0=0.025, frac=0.5	0.025	BMA	0
4	147	1000	BMA	1567.76487315144	1417.9054239912	1	9499.04970067688	342.97530243456	9842.02500311144	1	4369	93	4462	Mb	p0=0.025, frac=0.5	0.025	BMA	0
4	148	1000	BMA	2296.27680879385	1942.54007833404	1	9499.04988860927	344.975120835514	9844.02500944478	1	6547	95	6642	Mb	p0=0.025, frac=0.5	0.025	BMA	0
4	149	1000	BMA	2551.02714860384	2039.311404295	1	9499.04994030689	351.975071414142	9851.02501172104	1	6985	102	7087	Mb	p0=0.025, frac=0.5	0.025	BMA	0
4	150	1000	BMA	926.406682074478	654.985164634294	1	9499.04938614993	348.975614031809	9848.02500018174	1	1818	232	2050	Mb	p0=0.025, frac=0.5	0.025	BMA	0
4	151	1000	BMA	1001.23860115626	700.449939825741	1	9499.0495541999	352.975446021969	9852.02500022187	1	1969	249	2218	Mb	p0=0.025, frac=0.5	0.025	BMA	0
4	152	1000	BMA	932.379756853915	646.278462297754	1	9499.04946306783	358.975537126419	9858.02500019425	1	1770	249	2019	Mb	p0=0.025, frac=0.5	0.025	BMA	0
4	153	1000	BMA	1282.09942531348	1010.41181275654	1	9499.04974734507	350.975253554085	9850.02500089915	1	2910	243.5	3153.5	Mb	p0=0.025, frac=0.5	0.025	BMA	0
4	154	1000	BMA	945.429318381196	832.217622106723	1	9499.0491294988	334.975871056564	9834.02500055536	1	2180	178	2358	Mb	p0=0.025, frac=0.5	0.025	BMA	0
4	155	1000	BMA	1990.70564953985	1558.49563588117	1	9499.04994114879	357.975063157634	9857.02500430643	1	5218	108	5326	Mb	p0=0.025, frac=0.5	0.025	BMA	0
4	156	1000	BMA	2047.38009854292	1658.78877519309	1	9499.04988734074	359.975118080697	9859.02500542144	1	5517	110	5627	Mb	p0=0.025, frac=0.5	0.025	BMA	0
4	157	1000	BMA	1032.18796749067	875.686179322495	1	9499.04935184256	339.975648761827	9839.02500060439	1	2378	184.5	2562.5	Mb	p0=0.025, frac=0.5	0.025	BMA	0
4	158	1000	BMA	1409.28924333537	1111.42227126083	1	9499.0497917013	356.975209548619	9856.02500124991	1	3295	239.5	3534.5	Mb	p0=0.025, frac=0.5	0.025	BMA	0
4	159	1000	BMA	1014.20746588667	840.375074008717	1	9499.04936704774	338.975633466175	9838.02500051391	1	2276	198	2474	Mb	p0=0.025, frac=0.5	0.025	BMA	0
4	160	1000	BMA	1588.52149893727	1452.01485796421	1	9499.04968035542	343.975323014267	9843.02500336969	1	4488	94	4582	Mb	p0=0.025, frac=0.5	0.025	BMA	0
4	161	1000	BMA	1576.98268968555	1355.5138616929	1	9499.04979542872	343.97520718543	9843.02500261415	1	4233	94	4327	Mb	p0=0.025, frac=0.5	0.025	BMA	0
4	162	1000	BMA	1363.09662137001	1336.79657793219	1	9499.04953880339	347.975464079828	9847.02500288321	1	3917	98	4015	Mb	p0=0.025, frac=0.5	0.025	BMA	0
4	163	1000	BMA	836.235013685258	804.971061452181	1	9499.04875583104	332.976244689202	9832.02500052024	1	2039	119.5	2158.5	Mb	p0=0.025, frac=0.5	0.025	BMA	0
4	164	1000	BMA	1191.95879743387	1235.81792302396	1	9499.04942535793	344.975576917799	9844.02500227573	1	3433	95	3528	Mb	p0=0.025, frac=0.5	0.025	BMA	0
4	165	1000	BMA	1725.37766432602	1461.94795149272	1	9499.04983426071	348.975169159053	9848.02500341976	1	4693	99	4792	Mb	p0=0.025, frac=0.5	0.025	BMA	0
4	166	1000	BMA	1936.31991712854	1785.88743639089	1	9499.04975700682	334.975249732851	9834.02500673967	1	5821	85	5906	Mb	p0=0.025, frac=0.5	0.025	BMA	0
4	167	1000	BMA	2248.63118337129	1724.758567216	1	9499.04994155177	365.975064836505	9865.02500638828	1	5954	116	6070	Mb	p0=0.025, frac=0.5	0.025	BMA	0
4	168	1000	BMA	1339.60029255313	1314.63572601392	1	9499.0494483979	334.975554058157	9834.02500245605	1	3843	85	3928	Mb	p0=0.025, frac=0.5	0.025	BMA	0
4	169	1000	BMA	960.808129709915	1002.86545242463	1	9499.0489052177	348.976095908091	9848.02500112579	1	2573	99	2672	Mb	p0=0.025, frac=0.5	0.025	BMA	0
4	170	1000	BMA	1615.651516299	1554.9868867063	1	9499.04965025071	354.975354308625	9854.02500455933	1	4857	105	4962	Mb	p0=0.025, frac=0.5	0.025	BMA	0
4	171	1000	BMA	1156.44859735031	784.985459611471	1	9499.04978736661	360.975212942187	9860.0250003088	1	2264	292	2556	Mb	p0=0.025, frac=0.5	0.025	BMA	0
4	172	1000	BMA	1408.18856849811	1312.42747949611	1	9499.04959326401	336.975409153369	9836.02500241738	1	3908	87	3995	Mb	p0=0.025, frac=0.5	0.025	BMA	0
4	173	1000	BMA	1201.92377856582	993.467319713974	1	9499.04962775359	346.975373160343	9846.02500091393	1	2793	223	3016	Mb	p0=0.025, frac=0.5	0.025	BMA	0
4	174	1000	BMA	799.73383922725	558.377089720592	1	9499.04899180809	354.976008323602	9854.02500013169	1	1502	209	1711	Mb	p0=0.025, frac=0.5	0.025	BMA	0
4	175	1000	BMA	2627.61023581347	2078.23262340925	1	9499.04993450019	355.97507811809	9855.02501261828	1	7127	106	7233	Mb	p0=0.025, frac=0.5	0.025	BMA	0
4	176	1000	BMA	622.437184877297	490.841714794268	1	9499.04792551196	349.977074603121	9849.02500011508	1	1171	179	1350	Mb	p0=0.025, frac=0.5	0.025	BMA	0
4	177	1000	BMA	724.98405481628	728.617511324229	1	9499.0483244097	332.976676051124	9832.02500046082	1	1701	126.5	1827.5	Mb	p0=0.025, frac=0.5	0.025	BMA	0
4	178	1000	BMA	1690.57641112978	1470.79973155083	1	9499.04978293466	347.975220569555	9847.02500350422	1	4639	98	4737	Mb	p0=0.025, frac=0.5	0.025	BMA	0
4	179	1000	BMA	1240.05550620499	1324.8337774018	1	9499.04923740865	329.97576513653	9829.02500254517	1	3775	80	3855	Mb	p0=0.025, frac=0.5	0.025	BMA	0
4	180	1000	BMA	893.46972218169	892.161788228907	1	9499.04878824422	337.976212557682	9837.0250008019	1	2242	146	2388	Mb	p0=0.025, frac=0.5	0.025	BMA	0
4	181	1000	BMA	2510.76775443491	2025.57380528002	1	9499.04993238022	350.975078969502	9850.02501134972	1	6921	101	7022	Mb	p0=0.025, frac=0.5	0.025	BMA	0
4	182	1000	BMA	2247.60136719247	1913.97554951219	1	9499.04989342521	341.975115531908	9841.02500895712	1	6438	92	6530	Mb	p0=0.025, frac=0.5	0.025	BMA	0
4	183	1000	BMA	652.059012729161	495.045213673929	1	9499.04822865975	339.976771447472	9839.02500010722	1	1242	176	1418	Mb	p0=0.025, frac=0.5	0.025	BMA	0
4	184	1000	BMA	2109.03501151037	1861.62217830965	1	9499.04983544939	339.975172493427	9839.02500794282	1	6180	90	6270	Mb	p0=0.025, frac=0.5	0.025	BMA	0
4	185	1000	BMA	1365.83780136601	1313.21546214307	1	9499.04951325585	334.975489192048	9834.0250024479	1	3868	85	3953	Mb	p0=0.025, frac=0.5	0.025	BMA	0
4	186	1000	BMA	1425.70149458804	1305.28191754903	1	9499.04962167153	338.975380669063	9838.02500234059	1	3942	89	4031	Mb	p0=0.025, frac=0.5	0.025	BMA	0
4	187	1000	BMA	1074.89571812831	864.087903861782	1	9499.04951878011	341.975481759003	9841.02500053911	1	2379	219	2598	Mb	p0=0.025, frac=0.5	0.025	BMA	0
4	188	1000	BMA	893.014909601464	634.537218778485	1	9499.04929858136	346.975701584522	9846.02500016589	1	1750	224	1974	Mb	p0=0.025, frac=0.5	0.025	BMA	0
4	189	1000	BMA	935.59708247008	851.362248348613	1	9499.04900939945	337.975991199368	9837.02500059882	1	2224	157.5	2381.5	Mb	p0=0.025, frac=0.5	0.025	BMA	0
4	190	1000	BMA	2212.25074056306	1904.02892483824	1	9499.04987366741	341.975135054036	9841.02500872144	1	6380	92	6472	Mb	p0=0.025, frac=0.5	0.025	BMA	0
4	191	1000	BMA	1172.78516961515	989.944805548284	1	9499.04953303247	346.975467859657	9846.02500089212	1	2787	187	2974	Mb	p0=0.025, frac=0.5	0.025	BMA	0
4	192	1000	BMA	1296.72491070846	1045.31969251444	1	9499.04971210072	351.975288930683	9851.02500103141	1	3026	223	3249	Mb	p0=0.025, frac=0.5	0.025	BMA	0
4	193	1000	BMA	1468.20982133541	1335.88035578035	1	9499.04964721589	340.975355309377	9840.02500252526	1	4072	91	4163	Mb	p0=0.025, frac=0.5	0.025	BMA	0
4	194	1000	BMA	926.233953932172	668.261469361129	1	9499.04933665006	349.975663549848	9849.02500019991	1	1848	221	2069	Mb	p0=0.025, frac=0.5	0.025	BMA	0
4	195	1000	BMA	1144.00809440004	1230.40726157401	1	9499.04899216098	348.976009674185	9848.02500183517	1	3404	99	3503	Mb	p0=0.025, frac=0.5	0.025	BMA	0
4	196	1000	BMA	928.149715450531	673.835463887234	1	9499.0493584461	348.975641762915	9848.02500020902	1	1863	219	2082	Mb	p0=0.025, frac=0.5	0.025	BMA	0
4	197	1000	BMA	1100.58582155209	1019.1690044272	1	9499.0493227576	352.975678371161	9852.02500112876	1	2771	160.5	2931.5	Mb	p0=0.025, frac=0.5	0.025	BMA	0
4	198	1000	BMA	1421.23142106745	1335.87026588115	1	9499.04958710997	336.975415466014	9836.02500257598	1	3989	87	4076	Mb	p0=0.025, frac=0.5	0.025	BMA	0
4	199	1000	BMA	1847.72332653135	1729.50058041931	1	9499.04974062057	329.975265429323	9829.02500604989	1	5589	80	5669	Mb	p0=0.025, frac=0.5	0.025	BMA	0
4	200	1000	BMA	1975.8085733412	1582.94286323516	1	9499.04991037477	357.975094183777	9857.02500455855	1	5283	108	5391	Mb	p0=0.025, frac=0.5	0.025	BMA	0
4	201	1000	BMA	1143.6664957258	1022.33258693044	1	9499.04939908521	359.975602073543	9859.02500115876	1	2795	179	2974	Mb	p0=0.025, frac=0.5	0.025	BMA	0
4	202	1000	BMA	1311.23411619964	1292.41949223051	1	9499.04942931095	332.975573026345	9832.02500233729	1	3753	83	3836	Mb	p0=0.025, frac=0.5	0.025	BMA	0
4	203	1000	BMA	2598.43911300985	2054.96122108173	1	9499.0499491603	352.975063005995	9852.02501216629	1	7059	103	7162	Mb	p0=0.025, frac=0.5	0.025	BMA	0
4	204	1000	BMA	1577.54666619791	1402.62584015941	1	9499.04973988144	342.975263113089	9842.02500299453	1	4382	93	4475	Mb	p0=0.025, frac=0.5	0.025	BMA	0
4	205	1000	BMA	1534.19742600427	1450.99439913982	1	9499.04960368242	341.975399680889	9841.02500336331	1	4433	92	4525	Mb	p0=0.025, frac=0.5	0.025	BMA	0
4	206	1000	BMA	1148.11317994016	1064.5916960908	1	9499.04962654321	349.97537495735	9849.02500150056	1	2875	100	2975	Mb	p0=0.025, frac=0.5	0.025	BMA	0
4	207	1000	BMA	1652.47674621316	1414.74770475691	1	9499.04981618509	345.975186867569	9845.02500305266	1	4483	96	4579	Mb	p0=0.025, frac=0.5	0.025	BMA	0
4	208	1000	BMA	2938.94729085486	2175.96284274297	1	9499.04997493742	363.975041038668	9863.02501597609	1	7562	114	7676	Mb	p0=0.025, frac=0.5	0.025	BMA	0
4	209	1000	BMA	1852.98656207606	1592.58578944027	1	9499.04979579534	354.975208817346	9854.02500461269	1	5146	105	5251	Mb	p0=0.025, frac=0.5	0.025	BMA	0
4	210	1000	BMA	1503.96009032551	1158.40841426665	1	9499.04985018524	360.975151237075	9860.02500142231	1	3495	261.5	3756.5	Mb	p0=0.025, frac=0.5	0.025	BMA	0
4	211	1000	BMA	1293.2549850884	868.347339197913	1	9499.04987291581	367.975127508458	9867.02500042427	1	2563	315	2878	Mb	p0=0.025, frac=0.5	0.025	BMA	0
4	212	1000	BMA	2473.52429527642	2006.62753249457	1	9499.04993446241	348.975076482018	9848.02501094443	1	6850	99	6949	Mb	p0=0.025, frac=0.5	0.025	BMA	0
4	213	1000	BMA	2263.30596198868	1923.09247505294	1	9499.04989206122	342.975117049964	9842.02500911118	1	6473	93	6566	Mb	p0=0.025, frac=0.5	0.025	BMA	0
4	214	1000	BMA	1407.40621853721	1267.27195939746	1	9499.04965368792	337.975348415588	9837.02500210351	1	3814	88	3902	Mb	p0=0.025, frac=0.5	0.025	BMA	0
4	215	1000	BMA	866.969282300197	760.837729046325	1	9499.04893179391	331.976068611681	9831.02500040559	1	1972	161.5	2133.5	Mb	p0=0.025, frac=0.5	0.025	BMA	0
4	216	1000	BMA	2271.63815267977	1925.51474624597	1	9499.04989622961	342.975112939679	9842.02500916929	1	6487	93	6580	Mb	p0=0.025, frac=0.5	0.025	BMA	0
4	217	1000	BMA	1530.81434280895	1364.80986208205	1	9499.04971802119	341.975284695088	9841.02500271628	1	4221	92	4313	Mb	p0=0.025, frac=0.5	0.025	BMA	0
4	218	1000	BMA	1626.27170888185	1442.31884461213	1	9499.04974921327	344.975254079636	9844.02500329291	1	4497	95	4592	Mb	p0=0.025, frac=0.5	0.025	BMA	0
4	219	1000	BMA	1890.17594656282	1534.35087474922	1	9499.04990360584	353.975100469527	9853.02500407537	1	5062	104	5166	Mb	p0=0.025, frac=0.5	0.025	BMA	0
4	220	1000	BMA	1758.65365461264	1468.20369239574	1	9499.04986140243	349.975142065673	9849.0250034681	1	4741	100	4841	Mb	p0=0.025, frac=0.5	0.025	BMA	0
4	221	1000	BMA	555.547303100862	327.475433402089	1	9499.047827436	334.977172574995	9834.02500001099	1	946	177	1123	Mb	p0=0.025, frac=0.5	0.025	BMA	0
4	222	1000	BMA	2904.49939648084	2164.90356754529	1	9499.04997245186	362.975043112083	9862.02501556394	1	7516	113	7629	Mb	p0=0.025, frac=0.5	0.025	BMA	0
4	223	1000	BMA	1339.54648579804	1098.51908953883	1	9499.04969231982	354.97530891115	9854.02500123097	1	3215	206	3421	Mb	p0=0.025, frac=0.5	0.025	BMA	0
4	224	1000	BMA	720.4762834594	517.642849175345	1	9499.04865031151	336.976349772532	9836.02500008404	1	1398	184	1582	Mb	p0=0.025, frac=0.5	0.025	BMA	0
4	225	1000	BMA	1808.98515046689	1710.67865686942	1	9499.04971586182	328.975289948574	9828.02500581039	1	5500	79	5579	Mb	p0=0.025, frac=0.5	0.025	BMA	0
4	226	1000	BMA	1765.00822869367	1548.04739735164	1	9499.04977804521	349.975226157933	9849.02500420314	1	4939	100	5039	Mb	p0=0.025, frac=0.5	0.025	BMA	0
4	227	1000	BMA	1810.60769225454	1513.2789700659	1	9499.04985014772	352.975153703604	9852.02500385132	1	4924	103	5027	Mb	p0=0.025, frac=0.5	0.025	BMA	0
4	228	1000	BMA	716.134194536692	542.389458310442	1	9499.04856613699	337.976433979174	9837.02500011616	1	1431	170	1601	Mb	p0=0.025, frac=0.5	0.025	BMA	0
4	229	1000	BMA	1226.13882911366	1269.6502388445	1	9499.04926831683	329.975733914337	9829.02500223116	1	3600	80	3680	Mb	p0=0.025, frac=0.5	0.025	BMA	0
4	230	1000	BMA	1918.85608298948	1615.23084726767	1	9499.04983400188	355.97517087737	9855.02500487925	1	5274	106	5380	Mb	p0=0.025, frac=0.5	0.025	BMA	0
4	231	1000	BMA	1741.13007774381	1485.59259883279	1	9499.04982684476	348.975176791281	9848.02500363604	1	4784	99	4883	Mb	p0=0.025, frac=0.5	0.025	BMA	0
4	232	1000	BMA	2591.66127078407	2053.48096475148	1	9499.04994688075	352.975065230209	9852.02501211096	1	7049	103	7152	Mb	p0=0.025, frac=0.5	0.025	BMA	0
4	233	1000	BMA	2298.56082921411	1937.81169800202	1	9499.04990019275	343.975109212747	9843.0250094055	1	6540	94	6634	Mb	p0=0.025, frac=0.5	0.025	BMA	0
4	234	1000	BMA	817.708596115106	568.971162959654	1	9499.04910623068	341.97589387567	9841.02500010635	1	1570	215	1785	Mb	p0=0.025, frac=0.5	0.025	BMA	0
4	235	1000	BMA	1620.1942159444	1447.11048180536	1	9499.04973160949	344.975271718904	9844.0250033284	1	4504	95	4599	Mb	p0=0.025, frac=0.5	0.025	BMA	0
4	236	1000	BMA	761.893331315711	714.815304342368	1	9499.04853431591	336.976466106549	9836.02500042245	1	1708	147	1855	Mb	p0=0.025, frac=0.5	0.025	BMA	0
4	237	1000	BMA	1397.79325694118	1467.41808605118	1	9499.04938984501	344.975613868947	9844.02500371396	1	4381	95	4476	Mb	p0=0.025, frac=0.5	0.025	BMA	0
4	238	1000	BMA	1741.8516797383	1522.5893673015	1	9499.04977564133	349.975228313379	9849.02500395471	1	4840	100	4940	Mb	p0=0.025, frac=0.5	0.025	BMA	0
4	239	1000	BMA	706.323055222203	505.080115932628	1	9499.04859388726	344.976406219737	9844.025000107	1	1305	200	1505	Mb	p0=0.025, frac=0.5	0.025	BMA	0
4	240	1000	BMA	1087.2451000715	970.961096247106	1	9499.04933658481	342.975664291163	9842.02500087597	1	2677	146	2823	Mb	p0=0.025, frac=0.5	0.025	BMA	0
4	241	1000	BMA	1473.55444534895	1120.04440771349	1	9499.04986715929	359.975134088526	9859.02500124781	1	3349	280	3629	Mb	p0=0.025, frac=0.5	0.025	BMA	0
4	242	1000	BMA	1702.94435194575	1470.16831729031	1	9499.04977792856	350.97522553212	9850.02500346068	1	4692	101	4793	Mb	p0=0.025, frac=0.5	0.025	BMA	0
4	243	1000	BMA	1451.14703792542	1370.98864313213	1	9499.04959040997	337.975412399967	9837.02500280994	1	4120	88	4208	Mb	p0=0.025, frac=0.5	0.025	BMA	0
4	244	1000	BMA	1581.71744096576	1404.58610814774	1	9499.04974441811	342.975258592124	9842.02500301024	1	4392	93	4485	Mb	p0=0.025, frac=0.5	0.025	BMA	0
4	245	1000	BMA	1387.72224218812	1293.53298761498	1	9499.04958581833	335.975416487676	9835.02500230601	1	3875	86	3961	Mb	p0=0.025, frac=0.5	0.025	BMA	0
4	246	1000	BMA	2051.07665917139	1605.88988127511	1	9499.04993144098	360.975073361883	9860.02500480286	1	5413	111	5524	Mb	p0=0.025, frac=0.5	0.025	BMA	0
4	247	1000	BMA	1274.50389648114	1221.40797935163	1	9499.04945371051	331.975548215697	9831.02500192621	1	3553	82	3635	Mb	p0=0.025, frac=0.5	0.025	BMA	0
4	248	1000	BMA	1254.18733719786	1080.34708369632	1	9499.04954209775	351.975459097172	9851.02500119492	1	3104	168.5	3272.5	Mb	p0=0.025, frac=0.5	0.025	BMA	0
4	249	1000	BMA	536.063834035509	426.270560032367	1	9499.04767668565	333.9773233822	9833.02500006785	1	1041	137	1178	Mb	p0=0.025, frac=0.5	0.025	BMA	0
4	250	1000	BMA	1034.84840497115	720.223232649627	1	9499.04961234673	354.975387893549	9854.02500024028	1	2036	257	2293	Mb	p0=0.025, frac=0.5	0.025	BMA	0
4	251	1000	BMA	2037.67331029896	1605.28242538546	1	9499.04993237268	358.975072458625	9858.0250048313	1	5408	109	5517	Mb	p0=0.025, frac=0.5	0.025	BMA	0
4	252	1000	BMA	889.00036070365	637.666343407795	1	9499.0492712715	346.975728899945	9846.02500017145	1	1756	219	1975	Mb	p0=0.025, frac=0.5	0.025	BMA	0
4	253	1000	BMA	1190.35796356673	1347.38679700496	1	9499.04907353018	333.975929312078	9833.02500284226	1	3807	84	3891	Mb	p0=0.025, frac=0.5	0.025	BMA	0
4	254	1000	BMA	925.017068079179	962.793094635834	1	9499.04898503683	336.976016131116	9836.02500116795	1	2374	87	2461	Mb	p0=0.025, frac=0.5	0.025	BMA	0
4	255	1000	BMA	1167.59337991141	1183.01107601654	1	9499.04924229084	327.975759486547	9827.02500177739	1	3300	78	3378	Mb	p0=0.025, frac=0.5	0.025	BMA	0
4	256	1000	BMA	2453.07378164369	2001.98935355573	1	9499.04992571173	348.975085080435	9848.02501079217	1	6821	99	6920	Mb	p0=0.025, frac=0.5	0.025	BMA	0
4	257	1000	BMA	2195.70038600228	1894.57312018006	1	9499.04987413359	340.975134433092	9840.02500856668	1	6343	91	6434	Mb	p0=0.025, frac=0.5	0.025	BMA	0
4	258	1000	BMA	1419.63653667367	1501.26732827023	1	9499.0493937955	342.97561015466	9842.02500395016	1	4514	93	4607	Mb	p0=0.025, frac=0.5	0.025	BMA	0
4	259	1000	BMA	1137.40894661089	954.140058031337	1	9499.04953762344	343.975463189051	9843.02500081249	1	2639	212	2851	Mb	p0=0.025, frac=0.5	0.025	BMA	0
4	260	1000	BMA	862.231690688738	620.018001653182	1	9499.04917927633	345.975820880475	9845.0250001568	1	1699	213	1912	Mb	p0=0.025, frac=0.5	0.025	BMA	0
4	261	1000	BMA	1837.75167232239	1526.58426216259	1	9499.04987271719	351.975131291477	9851.02500400867	1	4996	102	5098	Mb	p0=0.025, frac=0.5	0.025	BMA	0
4	262	1000	BMA	843.018488180804	766.17744005459	1	9499.04880958648	329.97619086146	9829.02500044794	1	1942	158	2100	Mb	p0=0.025, frac=0.5	0.025	BMA	0
4	263	1000	BMA	1193.58071337616	996.485916736331	1	9499.04959668044	346.975404245774	9846.02500092621	1	2801	213.5	3014.5	Mb	p0=0.025, frac=0.5	0.025	BMA	0
4	264	1000	BMA	1493.26296589305	1348.70454431108	1	9499.04968953337	339.975313093286	9839.02500262666	1	4139	90	4229	Mb	p0=0.025, frac=0.5	0.025	BMA	0
4	265	1000	BMA	1087.71155167645	928.678256033549	1	9499.04941667899	342.975584053935	9842.02500073293	1	2558	179.5	2737.5	Mb	p0=0.025, frac=0.5	0.025	BMA	0
4	266	1000	BMA	983.057181942629	711.807800709053	1	9499.04942944699	353.975570785854	9853.02500023284	1	1994	224	2218	Mb	p0=0.025, frac=0.5	0.025	BMA	0
4	267	1000	BMA	2092.77981377593	1849.07463340578	1	9499.04984238506	337.975165388416	9837.02500777348	1	6135	88	6223	Mb	p0=0.025, frac=0.5	0.025	BMA	0
4	268	1000	BMA	2009.78760400676	1618.39319734373	1	9499.04990562759	357.975099343748	9857.02500497134	1	5430	108	5538	Mb	p0=0.025, frac=0.5	0.025	BMA	0
4	269	1000	BMA	1274.02604036253	1387.68830737812	1	9499.04923595192	338.975767176955	9838.02500312888	1	4012	89	4101	Mb	p0=0.025, frac=0.5	0.025	BMA	0
4	270	1000	BMA	1818.6134122559	1714.24045965498	1	9499.04972510611	328.975280754501	9828.02500586061	1	5519	79	5598	Mb	p0=0.025, frac=0.5	0.025	BMA	0
4	271	1000	BMA	1736.62422848053	1497.58095183673	1	9499.04980611224	348.975197628995	9848.02500374124	1	4763	99	4862	Mb	p0=0.025, frac=0.5	0.025	BMA	0
4	272	1000	BMA	849.941927239974	762.097628910468	1	9499.04889230468	340.976108180505	9840.02500048518	1	1894	169.5	2063.5	Mb	p0=0.025, frac=0.5	0.025	BMA	0
4	273	1000	BMA	1971.44300182258	1599.18259813294	1	9499.04989715539	356.975107591822	9856.02500474721	1	5337	107	5444	Mb	p0=0.025, frac=0.5	0.025	BMA	0
4	274	1000	BMA	1471.29004744085	1385.8550122246	1	9499.04960163201	338.975401275592	9838.0250029076	1	4182	89	4271	Mb	p0=0.025, frac=0.5	0.025	BMA	0
4	275	1000	BMA	1337.38376248734	1075.89882096609	1	9499.04976185018	352.975239314654	9852.02500116483	1	3124	244	3368	Mb	p0=0.025, frac=0.5	0.025	BMA	0
4	276	1000	BMA	2408.78656875683	1980.9717777147	1	9499.04992459643	346.975085752154	9846.02501034859	1	6737	97	6834	Mb	p0=0.025, frac=0.5	0.025	BMA	0
4	277	1000	BMA	590.342664374257	356.146145132748	1	9499.04805664369	338.976943371404	9838.02500001509	1	1027	180	1207	Mb	p0=0.025, frac=0.5	0.025	BMA	0
4	278	1000	BMA	2073.41318781963	1844.84286383371	1	9499.04982601594	337.97518165489	9837.02500767083	1	6105	88	6193	Mb	p0=0.025, frac=0.5	0.025	BMA	0
4	279	1000	BMA	941.095396328563	680.220761732075	1	9499.04936512996	350.975635081694	9850.02500021166	1	1886	222	2108	Mb	p0=0.025, frac=0.5	0.025	BMA	0
4	280	1000	BMA	721.045093546502	615.907872285707	1	9499.04849276067	335.976507508489	9835.02500026916	1	1483	166	1649	Mb	p0=0.025, frac=0.5	0.025	BMA	0
4	281	1000	BMA	1611.37411611577	1379.64186777874	1	9499.04980874761	344.975194036154	9844.02500278376	1	4338	95	4433	Mb	p0=0.025, frac=0.5	0.025	BMA	0
4	282	1000	BMA	1092.26067398144	918.294210500259	1	9499.04945496537	342.975545730702	9842.02500069607	1	2533	192	2725	Mb	p0=0.025, frac=0.5	0.025	BMA	0
4	283	1000	BMA	1241.67500950933	1280.54604803491	1	9499.04932712153	343.975675398618	9843.02500252015	1	3624	94	3718	Mb	p0=0.025, frac=0.5	0.025	BMA	0
4	284	1000	BMA	487.119480023548	391.970242992789	1	9499.04739408228	326.97760598024	9826.02500006252	1	926	133	1059	Mb	p0=0.025, frac=0.5	0.025	BMA	0
4	285	1000	BMA	2097.74730844364	1684.04025524675	1	9499.049894621	361.97511111913	9861.02500574013	1	5634	112	5746	Mb	p0=0.025, frac=0.5	0.025	BMA	0
4	286	1000	BMA	2880.90732536068	2155.82882689049	1	9499.04997214193	361.975043124051	9861.02501526597	1	7481	112	7593	Mb	p0=0.025, frac=0.5	0.025	BMA	0
4	287	1000	BMA	1811.07222305915	1557.7749746954	1	9499.04981645477	350.975187855094	9850.02500430986	1	5012	101	5113	Mb	p0=0.025, frac=0.5	0.025	BMA	0
4	288	1000	BMA	2617.66242364901	2064.05567264094	1	9499.04994845468	353.975063930523	9853.02501238521	1	7093	104	7197	Mb	p0=0.025, frac=0.5	0.025	BMA	0
4	289	1000	BMA	793.309262224513	567.784260286084	1	9499.04896978747	340.976030331936	9840.02500011941	1	1540	204	1744	Mb	p0=0.025, frac=0.5	0.025	BMA	0
4	290	1000	BMA	2438.65248227867	2001.59724362106	1	9499.04991393335	349.975096783927	9849.02501071728	1	6806	100	6906	Mb	p0=0.025, frac=0.5	0.025	BMA	0
4	291	1000	BMA	1755.21828870889	1507.98001700201	1	9499.04981081329	349.975193015187	9849.02500382848	1	4810	100	4910	Mb	p0=0.025, frac=0.5	0.025	BMA	0
4	292	1000	BMA	2011.34039761577	1809.01658563607	1	9499.0498184083	334.975188748558	9834.02500715686	1	5957	85	6042	Mb	p0=0.025, frac=0.5	0.025	BMA	0
4	293	1000	BMA	770.959174330887	447.685454031613	1	9499.04914606194	349.975853966263	9849.0250000282	1	1319	243	1562	Mb	p0=0.025, frac=0.5	0.025	BMA	0
4	294	1000	BMA	1683.16893749101	1443.1960139699	1	9499.04980708855	347.975196174916	9847.02500326346	1	4596	98	4694	Mb	p0=0.025, frac=0.5	0.025	BMA	0
4	295	1000	BMA	2630.29729674041	2071.60754257908	1	9499.04994568821	354.975066862198	9854.02501255041	1	7118	105	7223	Mb	p0=0.025, frac=0.5	0.025	BMA	0
4	296	1000	BMA	1950.85053704337	1705.16664251655	1	9499.04977418369	356.975231663724	9856.02500584742	1	5568	107	5675	Mb	p0=0.025, frac=0.5	0.025	BMA	0
4	297	1000	BMA	1443.68616431168	1394.84744065495	1	9499.04960359919	350.975399681821	9850.02500328101	1	4178	101	4279	Mb	p0=0.025, frac=0.5	0.025	BMA	0
4	298	1000	BMA	1447.54840500391	1385.5861156672	1	9499.04954574707	339.975457146998	9839.02500289407	1	4155	90	4245	Mb	p0=0.025, frac=0.5	0.025	BMA	0
4	299	1000	BMA	1804.89783239923	1527.05812031152	1	9499.04983520352	351.975168793321	9851.02500399684	1	4968	102	5070	Mb	p0=0.025, frac=0.5	0.025	BMA	0
4	300	1000	BMA	1804.33032969913	1531.84580863584	1	9499.04983658812	350.975167470366	9850.02500405849	1	4928	101	5029	Mb	p0=0.025, frac=0.5	0.025	BMA	0
4	301	1000	BMA	1232.95743296704	1013.66450901064	1	9499.04966829238	347.975332680596	9847.02500097297	1	2873	228	3101	Mb	p0=0.025, frac=0.5	0.025	BMA	0
4	302	1000	BMA	1417.89561373318	1445.50637869455	1	9499.04948456085	345.975519039364	9845.02500360022	1	4329	96	4425	Mb	p0=0.025, frac=0.5	0.025	BMA	0
4	303	1000	BMA	1043.02651864983	946.440243891501	1	9499.0492383004	341.975762516225	9841.02500081662	1	2568	144	2712	Mb	p0=0.025, frac=0.5	0.025	BMA	0
4	304	1000	BMA	1827.72911417687	1519.76345522153	1	9499.04986902686	351.975134911338	9851.02500393819	1	4965	102	5067	Mb	p0=0.025, frac=0.5	0.025	BMA	0
4	305	1000	BMA	2707.02806922538	2097.74959693436	1	9499.04995594701	356.975057388559	9856.02501333557	1	7233	107	7340	Mb	p0=0.025, frac=0.5	0.025	BMA	0
4	306	1000	BMA	2364.75628674846	1964.91659739873	1	9499.04991375304	345.97509622187	9845.0250099749	1	6661	96	6757	Mb	p0=0.025, frac=0.5	0.025	BMA	0
4	307	1000	BMA	1518.3799661002	1359.5920112841	1	9499.04971246215	340.975290229754	9840.0250026919	1	4195	91	4286	Mb	p0=0.025, frac=0.5	0.025	BMA	0
4	308	1000	BMA	1296.07899498182	1232.34514606153	1	9499.04948447295	332.975517501707	9832.02500197465	1	3606	83	3689	Mb	p0=0.025, frac=0.5	0.025	BMA	0
4	309	1000	BMA	1657.3498690338	1457.94171309982	1	9499.04976803819	345.975235377054	9845.02500341525	1	4572	96	4668	Mb	p0=0.025, frac=0.5	0.025	BMA	0
4	310	1000	BMA	1374.28976491135	1270.35690878059	1	9499.04957913855	336.975423005885	9836.02500214444	1	3790	87	3877	Mb	p0=0.025, frac=0.5	0.025	BMA	0
4	311	1000	BMA	1648.70049883942	1467.14614156806	1	9499.04974293482	345.975260555194	9845.02500349002	1	4590	96	4686	Mb	p0=0.025, frac=0.5	0.025	BMA	0
4	312	1000	BMA	2216.44135172584	1910.45696556469	1	9499.0498652569	342.975143544172	9842.02500880107	1	6398	93	6491	Mb	p0=0.025, frac=0.5	0.025	BMA	0
4	313	1000	BMA	820.510072071481	758.119294967191	1	9499.04873844665	329.976261980418	9829.02500042707	1	1924	134.5	2058.5	Mb	p0=0.025, frac=0.5	0.025	BMA	0
4	314	1000	BMA	1104.21213785128	944.8334150915	1	9499.04943737246	343.975563420341	9843.02500079281	1	2594	195	2789	Mb	p0=0.025, frac=0.5	0.025	BMA	0
4	315	1000	BMA	1681.49565089083	1649.59181380028	1	9499.04961556777	325.975389517036	9825.0250050848	1	5202	76	5278	Mb	p0=0.025, frac=0.5	0.025	BMA	0
4	316	1000	BMA	1111.33415807904	915.525223561109	1	9499.04951528421	343.97548538785	9843.02500067206	1	2540	204.5	2744.5	Mb	p0=0.025, frac=0.5	0.025	BMA	0
4	317	1000	BMA	1160.30550712726	1183.30652846004	1	9499.04927895014	341.975723057622	9841.02500200777	1	3244	92	3336	Mb	p0=0.025, frac=0.5	0.025	BMA	0
4	318	1000	BMA	1536.43723680008	1352.38342496568	1	9499.0497467481	341.975255874391	9841.02500262249	1	4188	92	4280	Mb	p0=0.025, frac=0.5	0.025	BMA	0
4	319	1000	BMA	1343.21091557306	1271.22583502986	1	9499.04952319377	334.975478987617	9834.02500218138	1	3764	85	3849	Mb	p0=0.025, frac=0.5	0.025	BMA	0
4	320	1000	BMA	1660.38267665335	1467.12980839272	1	9499.04976213487	345.975241360499	9845.02500349537	1	4603	96	4699	Mb	p0=0.025, frac=0.5	0.025	BMA	0
4	321	1000	BMA	1807.85265355527	1543.25102549079	1	9499.04982869091	350.97517547879	9850.0250041697	1	4965	101	5066	Mb	p0=0.025, frac=0.5	0.025	BMA	0
4	322	1000	BMA	913.302532870387	840.087148168624	1	9499.0490051355	345.975995560543	9845.02500069605	1	2094	179	2273	Mb	p0=0.025, frac=0.5	0.025	BMA	0
4	323	1000	BMA	1534.87080657765	1435.39472807086	1	9499.04963786085	340.975365404332	9840.02500326518	1	4391	91	4482	Mb	p0=0.025, frac=0.5	0.025	BMA	0
4	324	1000	BMA	835.846943602252	588.104991918799	1	9499.04914135415	343.975858771571	9843.02500012572	1	1615	217	1832	Mb	p0=0.025, frac=0.5	0.025	BMA	0
4	325	1000	BMA	1393.18246716016	1263.70197629384	1	9499.04963693112	336.975365165652	9836.02500209677	1	3791	87	3878	Mb	p0=0.025, frac=0.5	0.025	BMA	0
4	326	1000	BMA	1373.26218005119	1373.70034306025	1	9499.04941979469	338.975583019834	9838.02500281452	1	4044	89	4133	Mb	p0=0.025, frac=0.5	0.025	BMA	0
4	327	1000	BMA	1397.11948124986	1111.719530578	1	9499.0498106315	354.975190664073	9854.02500129557	1	3273	255	3528	Mb	p0=0.025, frac=0.5	0.025	BMA	0
4	328	1000	BMA	1550.95941537843	1392.6994594893	1	9499.04971603092	341.975286898011	9841.02500292894	1	4327	92	4419	Mb	p0=0.025, frac=0.5	0.025	BMA	0
4	329	1000	BMA	1259.5656846994	998.767633647215	1	9499.04970960529	350.975291255393	9850.02500086068	1	2865	235.5	3100.5	Mb	p0=0.025, frac=0.5	0.025	BMA	0
4	330	1000	BMA	925.592275245596	859.160380850497	1	9499.04900438787	348.975996323551	9848.02500071142	1	2177	157.5	2334.5	Mb	p0=0.025, frac=0.5	0.025	BMA	0
4	331	1000	BMA	1369.30514870394	1068.26505496678	1	9499.04980271385	354.975198367069	9854.02500108092	1	3134	254.5	3388.5	Mb	p0=0.025, frac=0.5	0.025	BMA	0
4	332	1000	BMA	1011.82806479082	694.750899826015	1	9499.04961106757	352.975389141107	9852.02500020868	1	1961	261	2222	Mb	p0=0.025, frac=0.5	0.025	BMA	0
4	333	1000	BMA	884.897076847574	750.968478371355	1	9499.04902334391	333.975977024061	9833.02500036797	1	1969	176	2145	Mb	p0=0.025, frac=0.5	0.025	BMA	0
4	334	1000	BMA	839.974404143454	572.829247314764	1	9499.04922193267	342.975778171147	9842.02500010381	1	1594	226	1820	Mb	p0=0.025, frac=0.5	0.025	BMA	0
4	335	1000	BMA	1183.31151752696	957.019750941276	1	9499.04962841292	346.975372353503	9846.02500076642	1	2697	221.5	2918.5	Mb	p0=0.025, frac=0.5	0.025	BMA	0
4	336	1000	BMA	1217.75977920493	1119.93693250361	1	9499.04945234339	356.975549115936	9856.02500145933	1	3174	107	3281	Mb	p0=0.025, frac=0.5	0.025	BMA	0
4	337	1000	BMA	2538.33744672082	2031.6878212803	1	9499.04994304664	350.97506851721	9850.02501156385	1	6959	101	7060	Mb	p0=0.025, frac=0.5	0.025	BMA	0
4	338	1000	BMA	1886.86004003781	1570.16640415077	1	9499.04986444015	353.975139993372	9853.02500443352	1	5176	104	5280	Mb	p0=0.025, frac=0.5	0.025	BMA	0
4	339	1000	BMA	889.014514095201	655.748676437892	1	9499.04919184792	348.975808346085	9848.02500019401	1	1795	206	2001	Mb	p0=0.025, frac=0.5	0.025	BMA	0
4	340	1000	BMA	1331.56881661469	1078.66167339608	1	9499.04975711485	365.975244189055	9865.02500130391	1	3107	238.5	3345.5	Mb	p0=0.025, frac=0.5	0.025	BMA	0
4	341	1000	BMA	712.717391440585	450.839074190753	1	9499.04875198586	357.976248095565	9857.02500008143	1	1207	225	1432	Mb	p0=0.025, frac=0.5	0.025	BMA	0
4	342	1000	BMA	891.435349782254	484.454041286728	1	9499.04960325668	368.975396782795	9868.02500003948	1	1451	299	1750	Mb	p0=0.025, frac=0.5	0.025	BMA	0
4	343	1000	BMA	352.607686134755	201.85917810084	1	9499.04706214201	323.977937861734	9823.02500000374	0	562	126	688	Mb	p0=0.025, frac=0.5	0.025	BMA	0
4	344	1000	BMA	956.888175863425	666.416791719181	1	9499.04946212819	350.975538052476	9850.02500018067	1	1876	235	2111	Mb	p0=0.025, frac=0.5	0.025	BMA	0
4	345	1000	BMA	930.71877095825	787.559852985325	1	9499.04920464579	346.975795872039	9846.02500051782	1	2020	195	2215	Mb	p0=0.025, frac=0.5	0.025	BMA	0
4	346	1000	BMA	1385.06247669606	1107.57295044765	1	9499.04974775144	356.975253485666	9856.02500123711	1	3269	225	3494	Mb	p0=0.025, frac=0.5	0.025	BMA	0
4	347	1000	BMA	777.927777553616	572.516368348085	1	9499.04886003122	340.976140098227	9840.02500012945	1	1539	190	1729	Mb	p0=0.025, frac=0.5	0.025	BMA	0
4	348	1000	BMA	1212.98068802927	962.598711721487	1	9499.04968946117	347.975311304743	9847.02500076591	1	2731	236.5	2967.5	Mb	p0=0.025, frac=0.5	0.025	BMA	0
4	349	1000	BMA	812.594909868517	750.398214615939	1	9499.04869482554	327.976305601576	9827.02500042712	1	1882	150.5	2032.5	Mb	p0=0.025, frac=0.5	0.025	BMA	0
4	350	1000	BMA	1804.45556084679	1508.20573433605	1	9499.04986292578	350.975140909184	9850.02500383496	1	4909	101	5010	Mb	p0=0.025, frac=0.5	0.025	BMA	0
4	351	1000	BMA	1062.75948945234	741.706622221873	1	9499.04963566714	356.975364588381	9856.02500025552	1	2115	255	2370	Mb	p0=0.025, frac=0.5	0.025	BMA	0
4	352	1000	BMA	2712.43286445396	2098.79825577237	1	9499.04995756763	356.9750558145	9856.02501338213	1	7240	107	7347	Mb	p0=0.025, frac=0.5	0.025	BMA	0
4	353	1000	BMA	3058.30970126247	2215.41409542606	1	9499.0499806468	367.975036853698	9867.0250175005	1	7718	118	7836	Mb	p0=0.025, frac=0.5	0.025	BMA	0
4	354	1000	BMA	1108.32366446859	937.452013794706	1	9499.04945848606	343.975542261823	9843.02500074788	1	2596	185.5	2781.5	Mb	p0=0.025, frac=0.5	0.025	BMA	0
4	355	1000	BMA	2504.22239033043	2018.82881793155	1	9499.0499382667	349.975072971175	9849.02501123788	1	6903	100	7003	Mb	p0=0.025, frac=0.5	0.025	BMA	0
4	356	1000	BMA	630.794496531723	532.326500849496	1	9499.04807473445	339.976925493659	9839.02500022811	1	1197	164.5	1361.5	Mb	p0=0.025, frac=0.5	0.025	BMA	0
4	357	1000	BMA	1802.07966535952	1565.37587525847	1	9499.04979573585	350.975208637168	9850.02500437302	1	5025	101	5126	Mb	p0=0.025, frac=0.5	0.025	BMA	0
4	358	1000	BMA	942.790602956942	644.657521881234	1	9499.04948777512	348.975512379551	9848.02500015467	1	1814	246	2060	Mb	p0=0.025, frac=0.5	0.025	BMA	0
4	359	1000	BMA	975.107948109198	676.446613335256	1	9499.04950620584	351.975493982599	9851.02500018844	1	1910	240	2150	Mb	p0=0.025, frac=0.5	0.025	BMA	0
4	360	1000	BMA	1230.66450183261	848.011797144376	1	9499.04980168878	366.975198717857	9866.02500040664	1	2470	291	2761	Mb	p0=0.025, frac=0.5	0.025	BMA	0
4	361	1000	BMA	1597.79519675905	1396.49534958953	1	9499.04977299224	343.97522994066	9843.0250029329	1	4379	94	4473	Mb	p0=0.025, frac=0.5	0.025	BMA	0
4	362	1000	BMA	991.197281077497	872.248876368371	1	9499.04927400961	347.975726692666	9847.02500070228	1	2279	185	2464	Mb	p0=0.025, frac=0.5	0.025	BMA	0
4	363	1000	BMA	1249.67794442985	963.270378231815	1	9499.04976292789	349.975237811739	9849.02500073963	1	2756	258.5	3014.5	Mb	p0=0.025, frac=0.5	0.025	BMA	0
4	364	1000	BMA	1041.9800232778	909.314617289728	1	9499.04931071505	340.975689984835	9840.02500069988	1	2472	167	2639	Mb	p0=0.025, frac=0.5	0.025	BMA	0
4	365	1000	BMA	2014.74838306477	1624.13191224581	1	9499.04990464741	357.975100392475	9857.02500503989	1	5453	108	5561	Mb	p0=0.025, frac=0.5	0.025	BMA	0
4	366	1000	BMA	2411.54684021382	1981.67617411342	1	9499.04992576474	346.97508460437	9846.02501036911	1	6741	97	6838	Mb	p0=0.025, frac=0.5	0.025	BMA	0
4	367	1000	BMA	1603.20820985302	1431.25833370413	1	9499.04973570083	343.975267511777	9843.02500321261	1	4443	94	4537	Mb	p0=0.025, frac=0.5	0.025	BMA	0
4	368	1000	BMA	903.154024812358	623.25007181283	1	9499.04937744753	346.975622693091	9846.02500014062	1	1742	235	1977	Mb	p0=0.025, frac=0.5	0.025	BMA	0
4	369	1000	BMA	1570.94410056738	1424.10473179694	1	9499.04968828279	343.975314865266	9843.02500314805	1	4388	94	4482	Mb	p0=0.025, frac=0.5	0.025	BMA	0
4	370	1000	BMA	778.720493247032	563.419797696707	1	9499.04888314049	340.976116970083	9840.02500011058	1	1532	193	1725	Mb	p0=0.025, frac=0.5	0.025	BMA	0
4	371	1000	BMA	940.504409750351	817.03049012434	1	9499.04912947519	335.975871022048	9835.02500049724	1	2164	167.5	2331.5	Mb	p0=0.025, frac=0.5	0.025	BMA	0
4	372	1000	BMA	1801.67118413344	1498.13837720413	1	9499.04987060545	350.975133133601	9850.02500373905	1	4874	101	4975	Mb	p0=0.025, frac=0.5	0.025	BMA	0
4	373	1000	BMA	684.629596294943	541.303087099911	1	9499.04838837361	344.976611762964	9844.02500013657	1	1370	161	1531	Mb	p0=0.025, frac=0.5	0.025	BMA	0
4	374	1000	BMA	838.224858181871	625.614017019838	1	9499.04901060307	346.97598956036	9846.02500016343	1	1704	189	1893	Mb	p0=0.025, frac=0.5	0.025	BMA	0
4	375	1000	BMA	990.208692071226	824.936758769019	1	9499.04933609698	351.975664498752	9851.02500059574	1	2159	201	2360	Mb	p0=0.025, frac=0.5	0.025	BMA	0
4	376	1000	BMA	1051.93187915387	730.611550685682	1	9499.04963258659	355.97536765501	9855.0250002416	1	2080	257	2337	Mb	p0=0.025, frac=0.5	0.025	BMA	0
4	377	1000	BMA	887.03071662831	723.891099366636	1	9499.04902908063	356.975971244026	9856.02500032466	1	1905	181	2086	Mb	p0=0.025, frac=0.5	0.025	BMA	0
4	378	1000	BMA	1735.16781729232	1538.31284075962	1	9499.04980634281	362.975198178868	9862.02500452168	1	4899	113	5012	Mb	p0=0.025, frac=0.5	0.025	BMA	0
4	379	1000	BMA	1160.64999694076	1201.0892526674	1	9499.0492012938	326.975800588519	9826.02500188232	1	3341	77	3418	Mb	p0=0.025, frac=0.5	0.025	BMA	0
4	380	1000	BMA	1212.7597193408	1104.00216301615	1	9499.04944851817	359.975552902454	9859.02500142062	1	3109	170	3279	Mb	p0=0.025, frac=0.5	0.025	BMA	0
4	381	1000	BMA	1720.75817668637	1448.60805604251	1	9499.04984475551	348.975158547873	9848.02500330339	1	4646	99	4745	Mb	p0=0.025, frac=0.5	0.025	BMA	0
4	382	1000	BMA	1295.97935989496	1042.32343783048	1	9499.04971471808	351.975286300123	9851.0250010182	1	3016	225	3241	Mb	p0=0.025, frac=0.5	0.025	BMA	0
4	383	1000	BMA	2538.40459770453	2031.68600261306	1	9499.04994309602	350.975068468146	9850.02501156417	1	6959	101	7060	Mb	p0=0.025, frac=0.5	0.025	BMA	0
4	384	1000	BMA	1144.60225708034	776.208331805391	1	9499.04978431888	359.97521597907	9859.02500029795	1	2235	291	2526	Mb	p0=0.025, frac=0.5	0.025	BMA	0
4	385	1000	BMA	1688.37629053538	1632.15175890214	1	9499.04964500867	355.975360253933	9855.0250052626	1	5167	106	5273	Mb	p0=0.025, frac=0.5	0.025	BMA	0
4	386	1000	BMA	1440.06542053363	1435.82939038906	1	9499.04953411325	348.97546943851	9848.02500355176	1	4313	99	4412	Mb	p0=0.025, frac=0.5	0.025	BMA	0
4	387	1000	BMA	1450.31263834822	1327.87514766211	1	9499.04964217822	338.975360316805	9838.02500249503	1	4035	89	4124	Mb	p0=0.025, frac=0.5	0.025	BMA	0
4	388	1000	BMA	2238.04213538151	1911.30256147693	1	9499.04988820604	341.97512068694	9841.02500889298	1	6423	92	6515	Mb	p0=0.025, frac=0.5	0.025	BMA	0
4	389	1000	BMA	765.902177640289	717.731392379869	1	9499.04852982454	334.976470588401	9834.02500041294	1	1728	150	1878	Mb	p0=0.025, frac=0.5	0.025	BMA	0
4	390	1000	BMA	2132.27518880167	1866.1023753068	1	9499.04985691525	338.975151150692	9838.02500806594	1	6215	89	6304	Mb	p0=0.025, frac=0.5	0.025	BMA	0
4	391	1000	BMA	1665.92500849568	1401.11359092757	1	9499.04984455876	346.975158366248	9846.02500292501	1	4451	97	4548	Mb	p0=0.025, frac=0.5	0.025	BMA	0
4	392	1000	BMA	1247.61147641309	1139.31927104969	1	9499.04938910218	354.975612320955	9854.02500142313	1	3254	105	3359	Mb	p0=0.025, frac=0.5	0.025	BMA	0
4	393	1000	BMA	1218.54134491829	1207.61261306868	1	9499.0493359806	329.975665901246	9829.02500188185	1	3421	80	3501	Mb	p0=0.025, frac=0.5	0.025	BMA	0
4	394	1000	BMA	2430.53295528819	1996.41532118857	1	9499.04991643784	348.975094183845	9848.02501062168	1	6788	99	6887	Mb	p0=0.025, frac=0.5	0.025	BMA	0
4	395	1000	BMA	1143.31640427012	1166.31755554537	1	9499.04942765402	344.975574305451	9844.02500195947	1	3167	95	3262	Mb	p0=0.025, frac=0.5	0.025	BMA	0
4	396	1000	BMA	2094.30917273968	1849.15820531581	1	9499.04984419084	337.975163588391	9837.02500777923	1	6137	88	6225	Mb	p0=0.025, frac=0.5	0.025	BMA	0
4	397	1000	BMA	1803.01467965449	1441.06965871296	1	9499.04991460977	377.975088783154	9877.02500339293	1	4668	128	4796	Mb	p0=0.025, frac=0.5	0.025	BMA	0
4	398	1000	BMA	876.233938096393	907.31689777842	1	9499.04874086001	340.976259974926	9840.02500083494	1	2269	91	2360	Mb	p0=0.025, frac=0.5	0.025	BMA	0
4	399	1000	BMA	1765.9993156726	1512.63713625055	1	9499.04981902881	349.975184846931	9849.02500387574	1	4835	100	4935	Mb	p0=0.025, frac=0.5	0.025	BMA	0
4	400	1000	BMA	2334.92895126791	1952.29019416357	1	9499.04990883782	344.975100872503	9844.02500971032	1	6606	95	6701	Mb	p0=0.025, frac=0.5	0.025	BMA	0
5	1	1000	BMA	1679.15027512362	1223.71895561193	1	9499.04995646844	366.9750452894	9866.02500175784	1	3735	347	4082	Mb	p0=0.025, frac=0.5	0.025	BMA	0
5	2	1000	BMA	919.3705024913	553.143903354371	1	9499.04960317961	364.975396905479	9864.02500008509	1	1589	287	1876	Mb	p0=0.025, frac=0.5	0.025	BMA	0
5	3	1000	BMA	2380.17986563644	1768.80101282262	1	9499.04997679235	367.975030596584	9867.02500738894	1	5997	347	6344	Mb	p0=0.025, frac=0.5	0.025	BMA	0
5	4	1000	BMA	814.434718561939	481.662348700241	1	9499.0492956195	353.975704421167	9853.02500004067	1	1407	253	1660	Mb	p0=0.025, frac=0.5	0.025	BMA	0
5	5	1000	BMA	1447.17908434525	1169.78279834938	1	9499.04987615635	371.975125567524	9871.02500172387	1	3380	303	3683	Mb	p0=0.025, frac=0.5	0.025	BMA	0
5	6	1000	BMA	1369.05881138144	1072.97535750584	1	9499.04984149862	353.975159666253	9853.02500116488	1	3083	280	3363	Mb	p0=0.025, frac=0.5	0.025	BMA	0
5	7	1000	BMA	962.517046683743	552.351593901488	1	9499.04971932378	362.975280734919	9862.0250000587	1	1644	306	1950	Mb	p0=0.025, frac=0.5	0.025	BMA	0
5	8	1000	BMA	1324.54606376344	858.156640873098	1	9499.04993399348	368.975066408857	9868.02500040234	1	2533	355	2888	Mb	p0=0.025, frac=0.5	0.025	BMA	0
5	9	1000	BMA	1277.96453470656	855.476154026721	1	9499.04989449337	366.975105938009	9866.02500043138	1	2492	329	2821	Mb	p0=0.025, frac=0.5	0.025	BMA	0
5	10	1000	BMA	2591.28864689309	1921.12993525097	1	9499.04998592287	353.975024294701	9853.02501021757	1	6591	352	6943	Mb	p0=0.025, frac=0.5	0.025	BMA	0
5	11	1000	BMA	1670.50073126179	1068.70179212052	1	9499.04997965227	384.975021286008	9884.02500093827	1	3293	418	3711	Mb	p0=0.025, frac=0.5	0.025	BMA	0
5	12	1000	BMA	2025.91991847007	1567.70725803041	1	9499.04995983726	358.975044717788	9858.02500455504	1	5084	322	5406	Mb	p0=0.025, frac=0.5	0.025	BMA	0
5	13	1000	BMA	1053.81595704457	814.867173949216	1	9499.04958640091	357.975414058387	9857.0250004593	1	2194	261	2455	Mb	p0=0.025, frac=0.5	0.025	BMA	0
5	14	1000	BMA	2271.91761240117	1699.96271639095	1	9499.04997508148	365.975031211763	9865.02500629324	1	5692	345	6037	Mb	p0=0.025, frac=0.5	0.025	BMA	0
5	15	1000	BMA	1006.15212113537	605.313912747586	1	9499.04971608083	365.975284015557	9865.02500009639	1	1784	296	2080	Mb	p0=0.025, frac=0.5	0.025	BMA	0
5	16	1000	BMA	832.62669788328	752.95475765334	1	9499.04880087966	356.976199613908	9856.02500049357	1	1807	175	1982	Mb	p0=0.025, frac=0.5	0.025	BMA	0
5	17	1000	BMA	1286.4730598852	887.667644041503	1	9499.04987114943	366.975129368852	9866.02500051828	1	2576	313	2889	Mb	p0=0.025, frac=0.5	0.025	BMA	0
5	18	1000	BMA	1177.82453434237	862.704765840266	1	9499.04978074968	368.975219801617	9868.0250005513	1	2399	289	2688	Mb	p0=0.025, frac=0.5	0.025	BMA	0
5	19	1000	BMA	2142.29989105475	1482.77157551166	1	9499.04998521752	383.975018454399	9883.02500367192	1	4859	408	5267	Mb	p0=0.025, frac=0.5	0.025	BMA	0
5	20	1000	BMA	889.521109017983	415.511218851246	1	9499.04975982882	376.97524018362	9876.02500001244	1	1306	345	1651	Mb	p0=0.025, frac=0.5	0.025	BMA	0
5	21	1000	BMA	2208.50417421409	1466.70487290093	1	9499.04999822883	400.975005589834	9900.02500381866	1	4806	494	5300	Mb	p0=0.025, frac=0.5	0.025	BMA	0
5	22	1000	BMA	1372.25203258885	919.533706646183	1	9499.04993428459	370.975066291141	9870.02500057574	1	2698	353	3051	Mb	p0=0.025, frac=0.5	0.025	BMA	0
5	23	1000	BMA	1095.52120616626	642.745022046262	1	9499.04986022059	378.975139910488	9878.02500013108	1	1887	345	2232	Mb	p0=0.025, frac=0.5	0.025	BMA	0
5	24	1000	BMA	3120.34684940357	2070.10296397584	1	9499.05000910977	368.975006370578	9868.02501548035	1	7270	486.5	7756.5	Mb	p0=0.025, frac=0.5	0.025	BMA	0
5	25	1000	BMA	1639.0771729195	1231.29671715613	1	9499.04994321585	363.97505864164	9863.02500185749	1	3724	330	4054	Mb	p0=0.025, frac=0.5	0.025	BMA	0
5	26	1000	BMA	1956.69423942581	1525.44581809056	1	9499.04995453866	356.975049559136	9856.02500409779	1	4894	317	5211	Mb	p0=0.025, frac=0.5	0.025	BMA	0
5	27	1000	BMA	1349.91212372101	787.859195009256	1	9499.0499561916	384.97504405306	9884.02500024466	1	2398	397	2795	Mb	p0=0.025, frac=0.5	0.025	BMA	0
5	28	1000	BMA	1060.18407609772	627.499277651997	1	9499.04981441278	368.975185698364	9868.02500011114	1	1853	324	2177	Mb	p0=0.025, frac=0.5	0.025	BMA	0
5	29	1000	BMA	1102.89068736145	839.805414221763	1	9499.04965019613	363.975350315556	9863.02500051169	1	2297	259	2556	Mb	p0=0.025, frac=0.5	0.025	BMA	0
5	30	1000	BMA	1493.03758496124	1097.46662268974	1	9499.04992396631	360.975077196126	9860.02500116243	1	3249	323	3572	Mb	p0=0.025, frac=0.5	0.025	BMA	0
5	31	1000	BMA	3663.68973901364	2183.01975283514	1	9499.05001954213	385.975003162716	9885.02502270484	1	7767	656	8423	Mb	p0=0.025, frac=0.5	0.025	BMA	0
5	32	1000	BMA	1140.93260810133	667.188130236194	1	9499.04989694537	372.975103189045	9872.02500013442	1	1985	354	2339	Mb	p0=0.025, frac=0.5	0.025	BMA	0
5	33	1000	BMA	1487.93928279591	1148.07325694724	1	9499.04988491932	358.97511652321	9858.02500144253	1	3393	290	3683	Mb	p0=0.025, frac=0.5	0.025	BMA	0
5	34	1000	BMA	2673.50046796318	1850.65783260321	1	9499.04999692152	377.97501233284	9877.02500925436	1	6402	434	6836	Mb	p0=0.025, frac=0.5	0.025	BMA	0
5	35	1000	BMA	1534.20020353439	1391.09065184298	1	9499.04978428962	351.975218898993	9851.02500318861	1	4170	241	4411	Mb	p0=0.025, frac=0.5	0.025	BMA	0
5	36	1000	BMA	1058.95428463745	920.105339669917	1	9499.04943077724	349.975569998311	9849.02500077555	1	2420	232	2652	Mb	p0=0.025, frac=0.5	0.025	BMA	0
5	37	1000	BMA	1207.78644066042	978.339197568234	1	9499.0496091014	369.975391767124	9869.02500086852	1	2742	210	2952	Mb	p0=0.025, frac=0.5	0.025	BMA	0
5	38	1000	BMA	857.871175364637	476.845158629951	1	9499.04955594026	372.975444117953	9872.02500005821	1	1364	302	1666	Mb	p0=0.025, frac=0.5	0.025	BMA	0
5	39	1000	BMA	582.611447708825	230.036119809523	1	9499.04819957645	363.97680042377	9863.02500000022	1	760	259	1019	Mb	p0=0.025, frac=0.5	0.025	BMA	0
5	40	1000	BMA	1727.75237351829	1521.8031245782	1	9499.04982300546	369.975180987734	9869.02500399319	1	4731	260	4991	Mb	p0=0.025, frac=0.5	0.025	BMA	0
5	41	1000	BMA	3086.12820012034	2066.4225445242	1	9499.05000624181	368.975008925041	9868.02501516686	1	7257	465	7722	Mb	p0=0.025, frac=0.5	0.025	BMA	0
5	42	1000	BMA	1575.69240172185	1073.11646906112	1	9499.04996564822	390.975035529085	9890.0250011773	1	3192	391	3583	Mb	p0=0.025, frac=0.5	0.025	BMA	0
5	43	1000	BMA	2114.67359669761	1454.04292804874	1	9499.04999296472	381.975010472974	9881.0250034377	1	4720	435	5155	Mb	p0=0.025, frac=0.5	0.025	BMA	0
5	44	1000	BMA	1486.63642532263	1213.42952148253	1	9499.04988378404	365.975118172848	9865.02500195688	1	3540	299	3839	Mb	p0=0.025, frac=0.5	0.025	BMA	0
5	45	1000	BMA	2096.85056113587	1612.01455177848	1	9499.0499629013	360.975042175701	9860.025005077	1	5284	325	5609	Mb	p0=0.025, frac=0.5	0.025	BMA	0
5	46	1000	BMA	1995.17330888196	1645.51174031316	1	9499.04994354421	365.975062168087	9865.02500571229	1	5354	306	5660	Mb	p0=0.025, frac=0.5	0.025	BMA	0
5	47	1000	BMA	1003.83247335514	594.073506931438	1	9499.04975812615	364.975241966227	9864.02500009237	1	1744	311	2055	Mb	p0=0.025, frac=0.5	0.025	BMA	0
5	48	1000	BMA	1529.69558601085	1123.81005559288	1	9499.04993274055	361.975068533475	9861.02500127403	1	3346	328	3674	Mb	p0=0.025, frac=0.5	0.025	BMA	0
5	49	1000	BMA	825.014535653982	694.531829382715	1	9499.04889638312	356.976103990129	9856.02500037325	1	1688	196	1884	Mb	p0=0.025, frac=0.5	0.025	BMA	0
5	50	1000	BMA	2070.75181673504	1419.05895473531	1	9499.04999206795	381.975011023725	9881.02500309168	1	4578	432	5010	Mb	p0=0.025, frac=0.5	0.025	BMA	0
5	51	1000	BMA	1444.68273735651	1107.95102015333	1	9499.04987539168	357.975125867738	9857.02500125942	1	3249	289	3538	Mb	p0=0.025, frac=0.5	0.025	BMA	0
5	52	1000	BMA	2806.43384705413	1855.97210328012	1	9499.05000307698	384.975006530098	9884.02500960708	1	6463	493	6956	Mb	p0=0.025, frac=0.5	0.025	BMA	0
5	53	1000	BMA	1364.867051482	776.583464760601	1	9499.04997375044	384.975026473222	9884.02500022366	1	2372	421	2793	Mb	p0=0.025, frac=0.5	0.025	BMA	0
5	54	1000	BMA	951.451572043408	722.256116526665	1	9499.04943447534	356.975565871913	9856.02500034726	1	1889	246	2135	Mb	p0=0.025, frac=0.5	0.025	BMA	0
5	55	1000	BMA	1338.66356029421	1054.39881779776	1	9499.04981976309	352.975181335337	9852.02500109843	1	3012	274	3286	Mb	p0=0.025, frac=0.5	0.025	BMA	0
5	56	1000	BMA	1382.85449159543	789.514954139302	1	9499.04997103421	386.975029197042	9886.02500023125	1	2420	419	2839	Mb	p0=0.025, frac=0.5	0.025	BMA	0
5	57	1000	BMA	1462.29673309155	1175.04709518177	1	9499.04987078498	366.975130924792	9866.02500170977	1	3425	290	3715	Mb	p0=0.025, frac=0.5	0.025	BMA	0
5	58	1000	BMA	1538.20284747698	1169.89926417085	1	9499.04990931585	360.975092213589	9860.02500152944	1	3489	304	3793	Mb	p0=0.025, frac=0.5	0.025	BMA	0
5	59	1000	BMA	1435.3810703651	972.16580156541	1	9499.04993011117	373.975070592867	9873.02500070404	1	2888	345	3233	Mb	p0=0.025, frac=0.5	0.025	BMA	0
5	60	1000	BMA	1359.40491593837	1107.38130611409	1	9499.04976387186	353.975237439034	9853.02500131089	1	3198	237	3435	Mb	p0=0.025, frac=0.5	0.025	BMA	0
5	61	1000	BMA	1262.1410146136	901.037095635222	1	9499.04985889466	373.975141733263	9873.02500062792	1	2550	314	2864	Mb	p0=0.025, frac=0.5	0.025	BMA	0
5	62	1000	BMA	736.709594616947	328.095637062837	1	9499.04925233409	373.975747669048	9873.02500000314	1	1051	294	1345	Mb	p0=0.025, frac=0.5	0.025	BMA	0
5	63	1000	BMA	2403.4745238211	1918.68705988085	1	9499.04994290699	363.975066755794	9863.02500966278	1	6519	275.5	6794.5	Mb	p0=0.025, frac=0.5	0.025	BMA	0
5	64	1000	BMA	2440.69171421881	1759.30902479968	1	9499.04998909758	370.975018243288	9870.02500734087	1	5977	390	6367	Mb	p0=0.025, frac=0.5	0.025	BMA	0
5	65	1000	BMA	1428.26075115738	1101.46132874356	1	9499.04987534363	356.975125909729	9856.02500125336	1	3206	293	3499	Mb	p0=0.025, frac=0.5	0.025	BMA	0
5	66	1000	BMA	1919.94214587593	1595.41799976056	1	9499.0499554663	370.975049763841	9870.02500523014	1	5119	329.5	5448.5	Mb	p0=0.025, frac=0.5	0.025	BMA	0
5	67	1000	BMA	799.12945225019	339.29241999094	1	9499.04964244298	381.975357560338	9881.02500000332	1	1083	343	1426	Mb	p0=0.025, frac=0.5	0.025	BMA	0
5	68	1000	BMA	2594.78612981065	1926.00507449233	1	9499.04998246187	354.975027831671	9854.02501029354	1	6617	343	6960	Mb	p0=0.025, frac=0.5	0.025	BMA	0
5	69	1000	BMA	2761.64809224659	1866.93192130128	1	9499.05000136232	380.97500840527	9880.02500976759	1	6487	469	6956	Mb	p0=0.025, frac=0.5	0.025	BMA	0
5	70	1000	BMA	2241.11721013394	1467.03149305384	1	9499.0499982665	388.975005221778	9888.02500348828	1	4828	486	5314	Mb	p0=0.025, frac=0.5	0.025	BMA	0
5	71	1000	BMA	1677.81527124356	1248.92006613505	1	9499.04994999682	365.975051942977	9865.0250019398	1	3805	337	4142	Mb	p0=0.025, frac=0.5	0.025	BMA	0
5	72	1000	BMA	999.388931113121	706.964712912212	1	9499.04956285662	352.975437387499	9852.02500024412	1	1967	250	2217	Mb	p0=0.025, frac=0.5	0.025	BMA	0
5	73	1000	BMA	1350.89250084853	1319.40537247144	1	9499.04956406495	362.97543874859	9862.02500281354	1	3786	210	3996	Mb	p0=0.025, frac=0.5	0.025	BMA	0
5	74	1000	BMA	2313.456514019	1668.66507292896	1	9499.0499904296	368.975015461942	9868.02500589154	1	5578	396	5974	Mb	p0=0.025, frac=0.5	0.025	BMA	0
5	75	1000	BMA	2753.49416817685	1881.14505287819	1	9499.04999713202	380.97501284837	9880.02500998039	1	6550	440	6990	Mb	p0=0.025, frac=0.5	0.025	BMA	0
5	76	1000	BMA	806.022786475705	581.982605076379	1	9499.04904555187	351.975954615895	9851.02500016776	1	1523	215	1738	Mb	p0=0.025, frac=0.5	0.025	BMA	0
5	77	1000	BMA	2402.83821796026	1549.60941554204	1	9499.05000008233	393.975004341073	9893.02500442341	1	5197	512	5709	Mb	p0=0.025, frac=0.5	0.025	BMA	0
5	78	1000	BMA	2469.13040566692	1772.02797495449	1	9499.04998991101	371.975017660949	9871.02500757196	1	6036	393	6429	Mb	p0=0.025, frac=0.5	0.025	BMA	0
5	79	1000	BMA	1559.01675757951	1021.47405859202	1	9499.04997315988	378.97502767127	9878.02500083115	1	3079	397	3476	Mb	p0=0.025, frac=0.5	0.025	BMA	0
5	80	1000	BMA	2346.19936354965	1707.58522412824	1	9499.04998705398	368.975019415352	9868.02500646934	1	5743	382	6125	Mb	p0=0.025, frac=0.5	0.025	BMA	0
5	81	1000	BMA	2068.46264815446	1725.86257877086	1	9499.04993370506	362.975072912651	9862.02500661771	1	5679	290	5969	Mb	p0=0.025, frac=0.5	0.025	BMA	0
5	82	1000	BMA	2653.82423727394	1795.70102043622	1	9499.0500024202	378.975005827647	9878.02500824785	1	6177	477	6654	Mb	p0=0.025, frac=0.5	0.025	BMA	0
5	83	1000	BMA	751.20057301777	338.101782359221	1	9499.04931947348	367.97568052896	9867.02500000244	1	1094	291	1385	Mb	p0=0.025, frac=0.5	0.025	BMA	0
5	84	1000	BMA	814.00340454809	423.987768031827	1	9499.04950728386	361.975492739891	9861.02500002375	1	1268	296	1564	Mb	p0=0.025, frac=0.5	0.025	BMA	0
5	85	1000	BMA	1091.74420259625	633.827839811814	1	9499.04986858724	369.975131521879	9869.02500010912	1	1884	343	2227	Mb	p0=0.025, frac=0.5	0.025	BMA	0
5	86	1000	BMA	1522.13765730717	1189.88706429657	1	9499.04987493603	359.975126702773	9859.0250016388	1	3547	278	3825	Mb	p0=0.025, frac=0.5	0.025	BMA	0
5	87	1000	BMA	1401.53904523621	1300.6219160684	1	9499.04966190489	360.975340485669	9860.02500239056	1	3768	242	4010	Mb	p0=0.025, frac=0.5	0.025	BMA	0
5	88	1000	BMA	856.896898543212	484.425062566116	1	9499.04947474213	366.975525308053	9866.02500005018	1	1422	277	1699	Mb	p0=0.025, frac=0.5	0.025	BMA	0
5	89	1000	BMA	959.188530440108	560.928174998137	1	9499.0497107687	361.97528930483	9861.02500007353	1	1646	304	1950	Mb	p0=0.025, frac=0.5	0.025	BMA	0
5	90	1000	BMA	757.864724352592	379.997927778489	1	9499.04927612492	358.975723884368	9858.02500000929	1	1174	275	1449	Mb	p0=0.025, frac=0.5	0.025	BMA	0
5	91	1000	BMA	702.573386904699	300.256713480557	1	9499.04915469835	369.975845303534	9869.02500000188	1	968	294	1262	Mb	p0=0.025, frac=0.5	0.025	BMA	0
5	92	1000	BMA	1543.54955567453	1195.12517116481	1	9499.04988297143	361.975118682113	9861.02500165354	1	3578	283	3861	Mb	p0=0.025, frac=0.5	0.025	BMA	0
5	93	1000	BMA	1314.8939627126	758.74545819142	1	9499.04995698105	382.975043227856	9882.02500020891	1	2305	398	2703	Mb	p0=0.025, frac=0.5	0.025	BMA	0
5	94	1000	BMA	1248.60604076819	842.465305628188	1	9499.04988000164	364.975120414016	9864.02500041566	1	2439	322	2761	Mb	p0=0.025, frac=0.5	0.025	BMA	0
5	95	1000	BMA	1118.32637559877	578.882903277365	1	9499.04990493206	384.975095118621	9884.02500005069	1	1805	377	2182	Mb	p0=0.025, frac=0.5	0.025	BMA	0
5	96	1000	BMA	2361.83197788107	1717.25364268092	1	9499.04998790467	368.975018725002	9868.02500662967	1	5785	384	6169	Mb	p0=0.025, frac=0.5	0.025	BMA	0
5	97	1000	BMA	2265.62713736759	1646.4528929985	1	9499.04998759662	367.975017962454	9867.02500555907	1	5477	385	5862	Mb	p0=0.025, frac=0.5	0.025	BMA	0
5	98	1000	BMA	722.938272088291	420.912999712871	1	9499.04898268016	367.976017387725	9867.02500006789	1	1113	268	1381	Mb	p0=0.025, frac=0.5	0.025	BMA	0
5	99	1000	BMA	1410.22092848674	812.449932513699	1	9499.0499728101	397.975027505248	9897.02500031535	1	2459	432	2891	Mb	p0=0.025, frac=0.5	0.025	BMA	0
5	100	1000	BMA	679.286087273593	294.769435313184	1	9499.04897797642	374.976022030316	9874.02500000674	1	914	292	1206	Mb	p0=0.025, frac=0.5	0.025	BMA	0
5	101	1000	BMA	2360.72137228424	1686.04897020883	1	9499.04999385008	369.975012326669	9869.02500617675	1	5659	410	6069	Mb	p0=0.025, frac=0.5	0.025	BMA	0
5	102	1000	BMA	1033.35731565805	626.251905522549	1	9499.04976918868	366.975230927443	9866.02500011612	1	1831	311	2142	Mb	p0=0.025, frac=0.5	0.025	BMA	0
5	103	1000	BMA	1018.73434055629	600.320468304662	1	9499.04978030373	365.975219791427	9865.02500009516	1	1767	316	2083	Mb	p0=0.025, frac=0.5	0.025	BMA	0
5	104	1000	BMA	797.912609803367	612.879125804369	1	9499.04899218678	364.97600806769	9864.02500025446	1	1481	240	1721	Mb	p0=0.025, frac=0.5	0.025	BMA	0
5	105	1000	BMA	1566.55774366397	1047.03530041153	1	9499.04996017003	379.975040759106	9879.02500092914	1	3161	377	3538	Mb	p0=0.025, frac=0.5	0.025	BMA	0
5	106	1000	BMA	879.7688495425	502.540456381515	1	9499.04956602468	367.975434040784	9867.02500006546	1	1446	296	1742	Mb	p0=0.025, frac=0.5	0.025	BMA	0
5	107	1000	BMA	1077.53638709011	747.957943201991	1	9499.04974211468	367.975258251427	9867.02500036611	1	2040	295	2335	Mb	p0=0.025, frac=0.5	0.025	BMA	0
5	108	1000	BMA	3212.1728279523	2092.47699470405	1	9499.05001102509	371.975005543022	9871.02501656811	1	7370	511.5	7881.5	Mb	p0=0.025, frac=0.5	0.025	BMA	0
5	109	1000	BMA	2388.16610576551	1655.23083183418	1	9499.04999801532	373.975007673453	9873.02500568877	1	5554	441	5995	Mb	p0=0.025, frac=0.5	0.025	BMA	0
5	110	1000	BMA	2405.32743098399	1742.46356775048	1	9499.04998828965	369.975018755349	9869.025007045	1	5899	386	6285	Mb	p0=0.025, frac=0.5	0.025	BMA	0
5	111	1000	BMA	2374.94146566449	1683.5115627795	1	9499.04999523112	370.975010909883	9870.025006141	1	5655	418	6073	Mb	p0=0.025, frac=0.5	0.025	BMA	0
5	112	1000	BMA	1893.61805903624	1317.802137166	1	9499.04998313884	375.975019140194	9875.02500227904	1	4155	399	4554	Mb	p0=0.025, frac=0.5	0.025	BMA	0
5	113	1000	BMA	3394.2990246361	2129.98211681922	1	9499.05001524781	376.975003581594	9876.0250188294	1	7534	572	8106	Mb	p0=0.025, frac=0.5	0.025	BMA	0
5	114	1000	BMA	1126.12647218729	832.485442496965	1	9499.04971757433	366.975282925924	9866.02500050025	1	2289	274	2563	Mb	p0=0.025, frac=0.5	0.025	BMA	0
5	115	1000	BMA	843.810238740151	404.54551869181	1	9499.04965318182	371.975346830138	9871.02500001196	1	1255	324	1579	Mb	p0=0.025, frac=0.5	0.025	BMA	0
5	116	1000	BMA	1048.97792723763	925.370222480265	1	9499.04934237397	368.975658465714	9868.02500083968	1	2421	210	2631	Mb	p0=0.025, frac=0.5	0.025	BMA	0
5	117	1000	BMA	1309.34890041225	1154.73156922438	1	9499.04967701446	355.975324627519	9855.02500164198	1	3271	224	3495	Mb	p0=0.025, frac=0.5	0.025	BMA	0
5	118	1000	BMA	1025.8270417118	693.478976714311	1	9499.04968316613	353.975317038777	9853.0250002049	1	1956	278	2234	Mb	p0=0.025, frac=0.5	0.025	BMA	0
5	119	1000	BMA	2051.3752626392	1658.33817859811	1	9499.04992492385	355.975080666279	9855.02500559013	1	5450	267	5717	Mb	p0=0.025, frac=0.5	0.025	BMA	0
5	120	1000	BMA	1842.88874890942	1532.18228313287	1	9499.04989221768	350.975111946178	9850.02500416385	1	4875	255	5130	Mb	p0=0.025, frac=0.5	0.025	BMA	0
5	121	1000	BMA	2939.64181429002	2035.33654826827	1	9499.0499974223	365.975016255029	9865.02501367733	1	7122	407	7529	Mb	p0=0.025, frac=0.5	0.025	BMA	0
5	122	1000	BMA	1825.71923074397	1374.77172704298	1	9499.04994038283	370.97506238756	9870.02500277039	1	4332	312	4644	Mb	p0=0.025, frac=0.5	0.025	BMA	0
5	123	1000	BMA	1285.3161072083	987.573466790119	1	9499.04985209846	381.975148934184	9881.02500103264	1	2714	316	3030	Mb	p0=0.025, frac=0.5	0.025	BMA	0
5	124	1000	BMA	1496.16132755373	1123.21197861993	1	9499.04991814159	359.975083174657	9859.02500131625	1	3312	317	3629	Mb	p0=0.025, frac=0.5	0.025	BMA	0
5	125	1000	BMA	1110.40722547048	792.907848648238	1	9499.04971887302	357.975281505179	9857.0250003782	1	2220	273	2493	Mb	p0=0.025, frac=0.5	0.025	BMA	0
5	126	1000	BMA	1310.62230249403	749.428352353816	1	9499.04996708503	381.975033115307	9881.02500020034	1	2271	408	2679	Mb	p0=0.025, frac=0.5	0.025	BMA	0
5	127	1000	BMA	2198.01169820512	1494.16530341659	1	9499.04999497941	384.975008862788	9884.0250038422	1	4903	449	5352	Mb	p0=0.025, frac=0.5	0.025	BMA	0
5	128	1000	BMA	853.938177286239	429.574412760877	1	9499.04958216067	375.975417859911	9875.02500002058	1	1309	314	1623	Mb	p0=0.025, frac=0.5	0.025	BMA	0
5	129	1000	BMA	1224.75199353406	727.522159621875	1	9499.04989929398	388.975100915241	9888.02500020922	1	2164	361	2525	Mb	p0=0.025, frac=0.5	0.025	BMA	0
5	130	1000	BMA	1210.75117322327	837.047898070732	1	9499.0498672566	371.975133218263	9871.02500047486	1	2354	325	2679	Mb	p0=0.025, frac=0.5	0.025	BMA	0
5	131	1000	BMA	1107.207724938	622.658219220884	1	9499.04988311876	382.975117003658	9882.02500012242	1	1846	360	2206	Mb	p0=0.025, frac=0.5	0.025	BMA	0
5	132	1000	BMA	1991.95084545907	1486.09323520483	1	9499.04993326508	377.975070412785	9877.02500367787	1	4840	278	5118	Mb	p0=0.025, frac=0.5	0.025	BMA	0
5	133	1000	BMA	1543.2365233653	1147.98601783172	1	9499.04992674939	361.975074647505	9861.02500139689	1	3425	321	3746	Mb	p0=0.025, frac=0.5	0.025	BMA	0
5	134	1000	BMA	668.062816711433	318.019415417507	1	9499.04878618654	366.976213822567	9866.02500000911	1	962	267	1229	Mb	p0=0.025, frac=0.5	0.025	BMA	0
5	135	1000	BMA	585.781382220747	257.145142643686	1	9499.04822147278	354.976778528899	9854.02500000168	1	810	246	1056	Mb	p0=0.025, frac=0.5	0.025	BMA	0
5	136	1000	BMA	1133.64706507283	703.499934757973	1	9499.04978745474	374.975212713143	9874.02500016789	1	2089	305	2394	Mb	p0=0.025, frac=0.5	0.025	BMA	0
5	137	1000	BMA	876.349757265577	468.615971532578	1	9499.04969022369	380.975309853026	9880.02500007672	1	1316	334	1650	Mb	p0=0.025, frac=0.5	0.025	BMA	0
5	138	1000	BMA	2399.03936968924	1541.85306710062	1	9499.05000043903	393.975003893351	9893.02500433238	1	5165	517	5682	Mb	p0=0.025, frac=0.5	0.025	BMA	0
5	139	1000	BMA	788.008762618668	313.969434958555	1	9499.04963566655	383.975364335727	9883.02500000228	1	1028	348	1376	Mb	p0=0.025, frac=0.5	0.025	BMA	0
5	140	1000	BMA	2947.17892357114	2026.24843707486	1	9499.05000402391	363.975009568402	9863.02501359232	1	7073	439	7512	Mb	p0=0.025, frac=0.5	0.025	BMA	0
5	141	1000	BMA	921.691164655294	545.971269597697	1	9499.04958932499	360.975410738192	9860.02500006318	1	1607	281	1888	Mb	p0=0.025, frac=0.5	0.025	BMA	0
5	142	1000	BMA	1063.97369928444	797.388092350459	1	9499.04957401006	355.975426390527	9855.02500040059	1	2208	234	2442	Mb	p0=0.025, frac=0.5	0.025	BMA	0
5	143	1000	BMA	798.693954388414	481.305733455008	1	9499.04921517749	360.975784875617	9860.02500005311	1	1366	253	1619	Mb	p0=0.025, frac=0.5	0.025	BMA	0
5	144	1000	BMA	2532.14707582752	1851.56491999665	1	9499.04997671702	371.975032196847	9871.02500891387	1	6376	342	6718	Mb	p0=0.025, frac=0.5	0.025	BMA	0
5	145	1000	BMA	1030.91100335785	616.305596081085	1	9499.04979907718	374.975201052694	9874.02500012987	1	1772	328	2100	Mb	p0=0.025, frac=0.5	0.025	BMA	0
5	146	1000	BMA	2103.04837386047	1461.65585617114	1	9499.04999054804	394.975013211063	9894.0250037591	1	4748	437	5185	Mb	p0=0.025, frac=0.5	0.025	BMA	0
5	147	1000	BMA	1549.29804692573	1194.85948515197	1	9499.04990477574	360.97509691274	9860.02500168848	1	3561	300	3861	Mb	p0=0.025, frac=0.5	0.025	BMA	0
5	148	1000	BMA	3033.8336509351	2051.33735849471	1	9499.05000555591	366.975009000099	9866.02501455601	1	7188	456	7644	Mb	p0=0.025, frac=0.5	0.025	BMA	0
5	149	1000	BMA	1782.49467540458	1542.50218455739	1	9499.04980953101	371.975194535084	9871.0250040661	1	4861	227	5088	Mb	p0=0.025, frac=0.5	0.025	BMA	0
5	150	1000	BMA	1107.44006095218	649.277567737857	1	9499.04986958106	370.975130543403	9870.02500012447	1	1927	342	2269	Mb	p0=0.025, frac=0.5	0.025	BMA	0
5	151	1000	BMA	848.959679157376	436.440786676572	1	9499.04955611432	365.975443902784	9865.0250000171	1	1343	299	1642	Mb	p0=0.025, frac=0.5	0.025	BMA	0
5	152	1000	BMA	1231.94157488309	817.106564498586	1	9499.04990206117	373.975098333929	9873.0250003951	1	2335	344	2679	Mb	p0=0.025, frac=0.5	0.025	BMA	0
5	153	1000	BMA	1416.29543896225	926.587856388699	1	9499.04995213762	372.975048424879	9872.0250005625	1	2752	369	3121	Mb	p0=0.025, frac=0.5	0.025	BMA	0
5	154	1000	BMA	1060.0950029638	747.483271149312	1	9499.04968789781	354.975312407715	9854.02500030553	1	2079	273	2352	Mb	p0=0.025, frac=0.5	0.025	BMA	0
5	155	1000	BMA	2071.76888108466	1379.49471093128	1	9499.04999556132	382.975007136867	9882.02500269819	1	4445	457	4902	Mb	p0=0.025, frac=0.5	0.025	BMA	0
5	156	1000	BMA	1842.85093402181	1343.5218599626	1	9499.04995552291	373.975046964192	9873.0250024871	1	4230	340	4570	Mb	p0=0.025, frac=0.5	0.025	BMA	0
5	157	1000	BMA	1104.03989285021	773.109259813024	1	9499.04975966279	367.975240722903	9867.02500038569	1	2130	293	2423	Mb	p0=0.025, frac=0.5	0.025	BMA	0
5	158	1000	BMA	1962.81831427407	1358.47918973108	1	9499.04998623447	377.975016344549	9877.02500257902	1	4327	409	4736	Mb	p0=0.025, frac=0.5	0.025	BMA	0
5	159	1000	BMA	1124.17703982951	761.088502192573	1	9499.04979444163	358.975205849419	9858.02500029105	1	2168	297	2465	Mb	p0=0.025, frac=0.5	0.025	BMA	0
5	160	1000	BMA	1382.06839936917	957.464390119869	1	9499.04989356801	371.975107108654	9871.02500067666	1	2822	318	3140	Mb	p0=0.025, frac=0.5	0.025	BMA	0
5	161	1000	BMA	2313.51591339992	1650.4046910006	1	9499.04999303874	369.975012586004	9869.02500562474	1	5508	408	5916	Mb	p0=0.025, frac=0.5	0.025	BMA	0
5	162	1000	BMA	1833.45334225387	1542.07938444282	1	9499.04992059136	362.975083969679	9862.02500456104	1	4889	291	5180	Mb	p0=0.025, frac=0.5	0.025	BMA	0
5	163	1000	BMA	888.002505776556	643.77591106704	1	9499.0493150262	356.975685211221	9856.02500023742	1	1694	234	1928	Mb	p0=0.025, frac=0.5	0.025	BMA	0
5	164	1000	BMA	1298.82539318223	1041.3166859944	1	9499.04983855125	364.975162601722	9864.02500115297	1	2902	298	3200	Mb	p0=0.025, frac=0.5	0.025	BMA	0
5	165	1000	BMA	1792.22830871521	1280.41293278662	1	9499.04996952383	371.97503253732	9871.02500206115	1	3982	367	4349	Mb	p0=0.025, frac=0.5	0.025	BMA	0
5	166	1000	BMA	2697.83436656449	1960.86858486324	1	9499.04998784033	357.975023401923	9857.02501124226	1	6782	360.5	7142.5	Mb	p0=0.025, frac=0.5	0.025	BMA	0
5	167	1000	BMA	1776.10617639669	1129.52867559901	1	9499.04998765824	388.97501352002	9888.02500117826	1	3519	443	3962	Mb	p0=0.025, frac=0.5	0.025	BMA	0
5	168	1000	BMA	1623.29073996252	1259.90571511019	1	9499.04990248299	363.975099555331	9863.02500203833	1	3819	292	4111	Mb	p0=0.025, frac=0.5	0.025	BMA	0
5	169	1000	BMA	1585.31732028936	1360.71568333944	1	9499.04979679059	366.975205996403	9866.02500278699	1	4137	221	4358	Mb	p0=0.025, frac=0.5	0.025	BMA	0
5	170	1000	BMA	2710.6382102162	1974.19722654675	1	9499.04999237517	382.975019510776	9882.02501188595	1	6833	401	7234	Mb	p0=0.025, frac=0.5	0.025	BMA	0
5	171	1000	BMA	1408.08016512287	798.919878849188	1	9499.04998237491	386.975017878163	9886.02500025307	1	2442	438	2880	Mb	p0=0.025, frac=0.5	0.025	BMA	0
5	172	1000	BMA	1480.03617909384	1229.09795857603	1	9499.0498552856	365.975146780065	9865.02500206567	1	3589	282	3871	Mb	p0=0.025, frac=0.5	0.025	BMA	0
5	173	1000	BMA	1143.70090929842	895.625440717416	1	9499.04966703841	360.975333583085	9860.02500062149	1	2460	264	2724	Mb	p0=0.025, frac=0.5	0.025	BMA	0
5	174	1000	BMA	784.585284536018	453.970656294154	1	9499.04919320145	368.975806851767	9868.02500005321	1	1280	265	1545	Mb	p0=0.025, frac=0.5	0.025	BMA	0
5	175	1000	BMA	2171.46156663858	1418.37827096616	1	9499.04999805231	386.975004956673	9886.02500300898	1	4626	483	5109	Mb	p0=0.025, frac=0.5	0.025	BMA	0
5	176	1000	BMA	895.156295201476	575.533762980419	1	9499.04946173499	371.975538369874	9871.02500010486	1	1597	282	1879	Mb	p0=0.025, frac=0.5	0.025	BMA	0
5	177	1000	BMA	1011.8387045372	782.775559953711	1	9499.04948825116	358.975512162055	9858.02500041322	1	2100	238	2338	Mb	p0=0.025, frac=0.5	0.025	BMA	0
5	178	1000	BMA	923.041515147832	786.963246128347	1	9499.04913710362	361.975863409963	9861.02500051359	1	1980	204	2184	Mb	p0=0.025, frac=0.5	0.025	BMA	0
5	179	1000	BMA	1928.11689601661	1619.1891972749	1	9499.04988187521	350.975123189031	9850.02500506424	1	5251	232	5483	Mb	p0=0.025, frac=0.5	0.025	BMA	0
5	180	1000	BMA	1253.35879506313	1108.39646401588	1	9499.04963978482	351.975361628173	9851.025001413	1	3077	239	3316	Mb	p0=0.025, frac=0.5	0.025	BMA	0
5	181	1000	BMA	2733.16355454069	2039.13010823046	1	9499.04996909635	370.975043685848	9870.02501278219	1	7070	309.5	7379.5	Mb	p0=0.025, frac=0.5	0.025	BMA	0
5	182	1000	BMA	2115.79116245527	1634.96471232913	1	9499.04996376611	359.97504161061	9859.02500537672	1	5376	324	5700	Mb	p0=0.025, frac=0.5	0.025	BMA	0
5	183	1000	BMA	783.50894874203	411.912354957834	1	9499.04928906132	367.975710956594	9867.02500001791	1	1238	278	1516	Mb	p0=0.025, frac=0.5	0.025	BMA	0
5	184	1000	BMA	2121.9913186336	1640.71263861869	1	9499.04995571067	361.975049708021	9861.02500541869	1	5409	311	5720	Mb	p0=0.025, frac=0.5	0.025	BMA	0
5	185	1000	BMA	1639.93338044217	1251.09320733586	1	9499.04991511602	364.975086837884	9864.0250019539	1	3813	298	4111	Mb	p0=0.025, frac=0.5	0.025	BMA	0
5	186	1000	BMA	1511.36944155448	1125.12584534501	1	9499.04992570574	360.975075608445	9860.02500131419	1	3328	323	3651	Mb	p0=0.025, frac=0.5	0.025	BMA	0
5	187	1000	BMA	955.436650001583	723.052965658292	1	9499.04954166378	360.9754587163	9860.02500038008	1	1842	273	2115	Mb	p0=0.025, frac=0.5	0.025	BMA	0
5	188	1000	BMA	1308.58643599593	875.279785363017	1	9499.04991034635	367.975090123538	9867.02500046989	1	2558	337	2895	Mb	p0=0.025, frac=0.5	0.025	BMA	0
5	189	1000	BMA	1676.49735994194	1302.72047169379	1	9499.04989436283	366.97510792317	9866.025002286	1	3998	280	4278	Mb	p0=0.025, frac=0.5	0.025	BMA	0
5	190	1000	BMA	3108.98485135945	2069.1363800636	1	9499.05000809853	368.975007281609	9868.02501538014	1	7267	479	7746	Mb	p0=0.025, frac=0.5	0.025	BMA	0
5	191	1000	BMA	1886.23937026432	1363.61332192253	1	9499.04996858481	373.975034074471	9873.02500265928	1	4314	360	4674	Mb	p0=0.025, frac=0.5	0.025	BMA	0
5	192	1000	BMA	1448.08205425047	953.216657965692	1	9499.04994609659	374.975054528015	9874.0250006246	1	2851	363	3214	Mb	p0=0.025, frac=0.5	0.025	BMA	0
5	193	1000	BMA	1642.96793176333	1447.61303280419	1	9499.04978713726	368.975216148099	9868.02500328536	1	4419	258	4677	Mb	p0=0.025, frac=0.5	0.025	BMA	0
5	194	1000	BMA	1341.34813192823	902.12661350987	1	9499.04991230425	369.975088223785	9869.02500052804	1	2648	337	2985	Mb	p0=0.025, frac=0.5	0.025	BMA	0
5	195	1000	BMA	1510.73582777448	1193.78164841764	1	9499.04981200756	371.975189534313	9871.02500154187	1	3548	274	3822	Mb	p0=0.025, frac=0.5	0.025	BMA	0
5	196	1000	BMA	985.675385756759	508.52122911878	1	9499.04983235051	373.97516768216	9873.02500003267	1	1564	347	1911	Mb	p0=0.025, frac=0.5	0.025	BMA	0
5	197	1000	BMA	1989.63103109394	1531.06081228489	1	9499.04995254006	380.97505167292	9880.02500421298	1	4955	325	5280	Mb	p0=0.025, frac=0.5	0.025	BMA	0
5	198	1000	BMA	1358.91993299205	1206.31379700233	1	9499.04971135558	355.975290557409	9855.02500191299	1	3445	239	3684	Mb	p0=0.025, frac=0.5	0.025	BMA	0
5	199	1000	BMA	1259.73139315866	993.957197275219	1	9499.04976418784	349.975236694031	9849.02500088187	1	2806	260	3066	Mb	p0=0.025, frac=0.5	0.025	BMA	0
5	200	1000	BMA	1554.36471935756	1035.90817145192	1	9499.04996626406	378.975034627459	9878.02500089152	1	3116	385	3501	Mb	p0=0.025, frac=0.5	0.025	BMA	0
5	201	1000	BMA	1230.77277797899	900.078911817264	1	9499.04978039115	375.975220270948	9875.02500066209	1	2524	283	2807	Mb	p0=0.025, frac=0.5	0.025	BMA	0
5	202	1000	BMA	925.983390593076	535.692641238536	1	9499.04965714802	359.975342910147	9859.02500005817	1	1580	296	1876	Mb	p0=0.025, frac=0.5	0.025	BMA	0
5	203	1000	BMA	3640.01052709854	2172.93657506059	1	9499.05002011835	383.975002104644	9883.02502222299	1	7718	663.5	8381.5	Mb	p0=0.025, frac=0.5	0.025	BMA	0
5	204	1000	BMA	1805.42637169307	1289.6071694699	1	9499.04997179413	371.97503033162	9871.02500212575	1	4018	370	4388	Mb	p0=0.025, frac=0.5	0.025	BMA	0
5	205	1000	BMA	1083.78532653409	775.969332856985	1	9499.04970363899	366.975296757943	9866.02500039694	1	2122	279	2401	Mb	p0=0.025, frac=0.5	0.025	BMA	0
5	206	1000	BMA	1086.04360973855	653.769199295692	1	9499.04988616337	374.975114018324	9874.0250001817	1	1857	353	2210	Mb	p0=0.025, frac=0.5	0.025	BMA	0
5	207	1000	BMA	2110.6720223698	1568.03609074757	1	9499.04998121958	362.975023331987	9862.02500455157	1	5116	366	5482	Mb	p0=0.025, frac=0.5	0.025	BMA	0
5	208	1000	BMA	3809.27400110496	2197.89200522496	1	9499.0500232456	388.975001572271	9888.02502481787	1	7824	732.5	8556.5	Mb	p0=0.025, frac=0.5	0.025	BMA	0
5	209	1000	BMA	1439.07906957161	986.082875633769	1	9499.04992488552	374.975075869943	9874.02500075546	1	2919	343	3262	Mb	p0=0.025, frac=0.5	0.025	BMA	0
5	210	1000	BMA	1349.44307126748	775.251572012838	1	9499.04996143592	384.975038781496	9884.02500021742	1	2371	405	2776	Mb	p0=0.025, frac=0.5	0.025	BMA	0
5	211	1000	BMA	1035.18656753431	515.168520224167	1	9499.04988730599	386.975112727811	9886.0250000338	1	1596	377	1973	Mb	p0=0.025, frac=0.5	0.025	BMA	0
5	212	1000	BMA	1915.30711842041	1334.60019614164	1	9499.04998459133	375.975017820043	9875.02500241137	1	4220	402	4622	Mb	p0=0.025, frac=0.5	0.025	BMA	0
5	213	1000	BMA	2259.03030581125	1692.25501698791	1	9499.04997741912	364.975028774531	9864.02500619365	1	5653	351	6004	Mb	p0=0.025, frac=0.5	0.025	BMA	0
5	214	1000	BMA	1350.98433466788	860.37357029841	1	9499.04995040244	370.975049998519	9870.02500040096	1	2552	371	2923	Mb	p0=0.025, frac=0.5	0.025	BMA	0
5	215	1000	BMA	579.940825008358	294.40494553864	1	9499.04806263257	344.976937371411	9844.02500000399	1	900	211	1111	Mb	p0=0.025, frac=0.5	0.025	BMA	0
5	216	1000	BMA	1530.47090422824	1196.76124680717	1	9499.04988054771	359.975121141969	9859.02500168968	1	3572	280	3852	Mb	p0=0.025, frac=0.5	0.025	BMA	0
5	217	1000	BMA	1661.56736857442	1213.68863393914	1	9499.04994969052	366.975052009061	9866.02500169958	1	3698	339	4037	Mb	p0=0.025, frac=0.5	0.025	BMA	0
5	218	1000	BMA	1879.81998413009	1328.43447030283	1	9499.04998404878	373.975018358342	9873.02500240713	1	4170	397	4567	Mb	p0=0.025, frac=0.5	0.025	BMA	0
5	219	1000	BMA	1844.03269119035	1325.33293426855	1	9499.04997808173	371.97502431716	9871.02500239889	1	4142	380	4522	Mb	p0=0.025, frac=0.5	0.025	BMA	0
5	220	1000	BMA	1770.62979735722	1278.5909177817	1	9499.04997242904	369.975029661954	9869.02500209099	1	3949	370	4319	Mb	p0=0.025, frac=0.5	0.025	BMA	0
5	221	1000	BMA	934.079342310288	568.306468403732	1	9499.04957049909	361.975429579305	9861.02500007839	1	1663	272	1935	Mb	p0=0.025, frac=0.5	0.025	BMA	0
5	222	1000	BMA	3561.44712789864	2161.46698396794	1	9499.05001837822	381.975002741245	9881.02502111947	1	7671	629	8300	Mb	p0=0.025, frac=0.5	0.025	BMA	0
5	223	1000	BMA	1199.01922431263	699.773947142653	1	9499.0499135905	376.975086567284	9876.02500015778	1	2102	362	2464	Mb	p0=0.025, frac=0.5	0.025	BMA	0
5	224	1000	BMA	861.908114865966	511.756714719351	1	9499.04947477978	355.975525275414	9855.02500005519	1	1483	273	1756	Mb	p0=0.025, frac=0.5	0.025	BMA	0
5	225	1000	BMA	1791.597042463	1460.75295522781	1	9499.04991081716	350.975092676469	9850.02500349363	1	4580	278	4858	Mb	p0=0.025, frac=0.5	0.025	BMA	0
5	226	1000	BMA	2247.21327785151	1680.64475183043	1	9499.04997503529	365.975030973187	9865.02500600847	1	5608	347	5955	Mb	p0=0.025, frac=0.5	0.025	BMA	0
5	227	1000	BMA	2477.00661559089	1730.86559211352	1	9499.0499959603	374.975010947226	9874.02500690753	1	5877	427	6304	Mb	p0=0.025, frac=0.5	0.025	BMA	0
5	228	1000	BMA	880.975353399863	549.141286622485	1	9499.0494109224	358.975589157189	9858.02500007959	1	1583	251	1834	Mb	p0=0.025, frac=0.5	0.025	BMA	0
5	229	1000	BMA	1233.13984441029	1062.65044856098	1	9499.04961410957	346.975387096754	9846.02500120633	1	2960	214	3174	Mb	p0=0.025, frac=0.5	0.025	BMA	0
5	230	1000	BMA	1221.72564541364	928.771080935454	1	9499.04972858683	371.975272112246	9871.02500069907	1	2607	266	2873	Mb	p0=0.025, frac=0.5	0.025	BMA	0
5	231	1000	BMA	2362.65146304117	1693.78244247673	1	9499.04999238472	369.975013902224	9869.02500628694	1	5692	404	6096	Mb	p0=0.025, frac=0.5	0.025	BMA	0
5	232	1000	BMA	2961.67609411666	1870.57272569074	1	9499.0500084424	389.975001877231	9889.02501031964	1	6548	577	7125	Mb	p0=0.025, frac=0.5	0.025	BMA	0
5	233	1000	BMA	3416.69886080643	2135.94991839385	1	9499.05001532665	377.975003826628	9877.02501915328	1	7561	575	8136	Mb	p0=0.025, frac=0.5	0.025	BMA	0
5	234	1000	BMA	1203.15170245259	796.554688875078	1	9499.04986814577	362.975132170609	9862.02500031638	1	2310	320	2630	Mb	p0=0.025, frac=0.5	0.025	BMA	0
5	235	1000	BMA	1622.28838177227	1204.624669072	1	9499.04993693129	364.975064740765	9864.02500167206	1	3646	325	3971	Mb	p0=0.025, frac=0.5	0.025	BMA	0
5	236	1000	BMA	1222.52659242752	1041.49208458197	1	9499.0496740452	355.975327135001	9855.0250011802	1	2865	241	3106	Mb	p0=0.025, frac=0.5	0.025	BMA	0
5	237	1000	BMA	2219.65551608245	1814.06002805063	1	9499.04993934301	365.975068566426	9865.02500790944	1	6072	285	6357	Mb	p0=0.025, frac=0.5	0.025	BMA	0
5	238	1000	BMA	1040.43843474414	622.851346247128	1	9499.04975667865	368.975243428841	9868.02500010749	1	1842	307	2149	Mb	p0=0.025, frac=0.5	0.025	BMA	0
5	239	1000	BMA	823.767457454331	477.793291451838	1	9499.04939968053	361.975600372047	9861.02500005257	1	1364	277	1641	Mb	p0=0.025, frac=0.5	0.025	BMA	0
5	240	1000	BMA	983.638615966305	585.896676276032	1	9499.04971568063	363.975284405055	9863.02500008568	1	1718	303	2021	Mb	p0=0.025, frac=0.5	0.025	BMA	0
5	241	1000	BMA	1665.14532843988	1066.96955611912	1	9499.04998136089	384.975019576867	9884.02500093775	1	3278	420	3698	Mb	p0=0.025, frac=0.5	0.025	BMA	0
5	242	1000	BMA	1741.17891398105	1228.4938763053	1	9499.04997041665	371.975031307002	9871.02500172365	1	3789	372	4161	Mb	p0=0.025, frac=0.5	0.025	BMA	0
5	243	1000	BMA	1510.24631934941	1167.08506406967	1	9499.0499006243	358.975100932161	9858.02500155646	1	3448	301	3749	Mb	p0=0.025, frac=0.5	0.025	BMA	0
5	244	1000	BMA	1530.84553242561	1173.51019117368	1	9499.04991127551	359.975090302695	9859.02500157821	1	3481	307	3788	Mb	p0=0.025, frac=0.5	0.025	BMA	0
5	245	1000	BMA	1808.97013123775	1453.72446403647	1	9499.04992617826	351.975077245211	9851.02500342347	1	4561	292	4853	Mb	p0=0.025, frac=0.5	0.025	BMA	0
5	246	1000	BMA	2195.74766122521	1446.09586493369	1	9499.04999925825	386.975004055659	9886.02500331391	1	4723	486	5209	Mb	p0=0.025, frac=0.5	0.025	BMA	0
5	247	1000	BMA	1785.56337906241	1446.21054824674	1	9499.04991808127	350.975085282755	9850.02500336403	1	4522	286	4808	Mb	p0=0.025, frac=0.5	0.025	BMA	0
5	248	1000	BMA	1252.37574254792	752.684144026443	1	9499.04991073659	379.975089484999	9879.02500022159	1	2259	357	2616	Mb	p0=0.025, frac=0.5	0.025	BMA	0
5	249	1000	BMA	886.431333543967	598.176078023151	1	9499.04927597883	365.975724138907	9865.02500011774	1	1678	232	1910	Mb	p0=0.025, frac=0.5	0.025	BMA	0
5	250	1000	BMA	1081.02558622943	551.997630059907	1	9499.04989563782	381.975104402417	9881.02500004024	1	1724	372	2096	Mb	p0=0.025, frac=0.5	0.025	BMA	0
5	251	1000	BMA	1703.46251834906	1092.66370541496	1	9499.04998897069	384.975012090758	9884.02500106145	1	3355	439	3794	Mb	p0=0.025, frac=0.5	0.025	BMA	0
5	252	1000	BMA	1264.79823375524	851.200924880882	1	9499.04988858115	365.97511184649	9865.02500042764	1	2471	326	2797	Mb	p0=0.025, frac=0.5	0.025	BMA	0
5	253	1000	BMA	2148.47155126	1806.53880532905	1	9499.04990800875	358.975099561739	9858.02500757049	1	6006	254	6260	Mb	p0=0.025, frac=0.5	0.025	BMA	0
5	254	1000	BMA	1235.39113948749	1014.76789512699	1	9499.04979457647	363.975206581333	9863.02500115781	1	2748	289	3037	Mb	p0=0.025, frac=0.5	0.025	BMA	0
5	255	1000	BMA	857.758825961292	504.941060791723	1	9499.04944823581	356.975551813913	9856.02500004972	1	1476	269	1745	Mb	p0=0.025, frac=0.5	0.025	BMA	0
5	256	1000	BMA	3043.15713344286	2052.29642359018	1	9499.0500065009	366.97500813504	9866.02501463594	1	7191	462	7653	Mb	p0=0.025, frac=0.5	0.025	BMA	0
5	257	1000	BMA	3016.81630943124	2044.54724888836	1	9499.0500061865	365.975008146442	9865.02501433294	1	7156	457.5	7613.5	Mb	p0=0.025, frac=0.5	0.025	BMA	0
5	258	1000	BMA	1406.67369122721	1228.94877066927	1	9499.04973887601	359.97526313738	9859.02500201339	1	3573	226	3799	Mb	p0=0.025, frac=0.5	0.025	BMA	0
5	259	1000	BMA	1593.27826026771	1188.52362805788	1	9499.04994145268	362.97506017083	9862.0250016235	1	3564	332	3896	Mb	p0=0.025, frac=0.5	0.025	BMA	0
5	260	1000	BMA	823.002049295311	413.471623406509	1	9499.04951585629	363.975484156291	9863.02500001258	1	1281	297	1578	Mb	p0=0.025, frac=0.5	0.025	BMA	0
5	261	1000	BMA	2045.88330759737	1405.38519574137	1	9499.04999315242	379.975009841837	9879.02500299426	1	4514	434	4948	Mb	p0=0.025, frac=0.5	0.025	BMA	0
5	262	1000	BMA	1171.68680140966	821.356105422367	1	9499.04980077871	360.975199631809	9860.02500041052	1	2328	294	2622	Mb	p0=0.025, frac=0.5	0.025	BMA	0
5	263	1000	BMA	1292.25391048523	875.070882979562	1	9499.04990196842	366.975098519729	9866.02500048815	1	2537	333	2870	Mb	p0=0.025, frac=0.5	0.025	BMA	0
5	264	1000	BMA	1432.05347259858	1139.00577746129	1	9499.0498741226	366.975127451448	9866.02500157405	1	3287	293	3580	Mb	p0=0.025, frac=0.5	0.025	BMA	0
5	265	1000	BMA	1776.46524490288	1306.69601496905	1	9499.04995576488	369.975046507144	9869.02500227202	1	4064	340	4404	Mb	p0=0.025, frac=0.5	0.025	BMA	0
5	266	1000	BMA	1047.30221920591	622.087998723768	1	9499.0497750787	378.975225048401	9878.0250001271	1	1814	319	2133	Mb	p0=0.025, frac=0.5	0.025	BMA	0
5	267	1000	BMA	2063.17310347785	1687.44770794157	1	9499.04994622097	367.975060019475	9867.02500624044	1	5544	306	5850	Mb	p0=0.025, frac=0.5	0.025	BMA	0
5	268	1000	BMA	2822.60632459566	1856.41611071884	1	9499.0500053043	383.975004407552	9883.02500971185	1	6459	515	6974	Mb	p0=0.025, frac=0.5	0.025	BMA	0
5	269	1000	BMA	1267.1464873637	1118.87752191611	1	9499.04966355638	354.975337960267	9854.02500151665	1	3107	239	3346	Mb	p0=0.025, frac=0.5	0.025	BMA	0
5	270	1000	BMA	2599.06995294191	1922.55325744684	1	9499.04998753315	353.975022737539	9853.02501027069	1	6597	356.5	6953.5	Mb	p0=0.025, frac=0.5	0.025	BMA	0
5	271	1000	BMA	2371.73242914679	1708.0761797124	1	9499.04999050694	369.975015992796	9869.02500649973	1	5752	396	6148	Mb	p0=0.025, frac=0.5	0.025	BMA	0
5	272	1000	BMA	708.105588068826	340.848583955372	1	9499.04908351377	361.975916493844	9861.02500000761	1	1048	274	1322	Mb	p0=0.025, frac=0.5	0.025	BMA	0
5	273	1000	BMA	1518.53266180686	1000.54050443618	1	9499.049959813	377.975040944919	9877.02500075792	1	3012	378	3390	Mb	p0=0.025, frac=0.5	0.025	BMA	0
5	274	1000	BMA	1004.1106353867	585.538041676565	1	9499.04976889536	364.975231186673	9864.02500008203	1	1732	314	2046	Mb	p0=0.025, frac=0.5	0.025	BMA	0
5	275	1000	BMA	2025.78546492663	1412.79289235883	1	9499.04998890916	378.975014155742	9878.0250030649	1	4534	415	4949	Mb	p0=0.025, frac=0.5	0.025	BMA	0
5	276	1000	BMA	3097.50387896417	2063.01777144683	1	9499.05000911495	367.975006081352	9867.02501519631	1	7237	484.5	7721.5	Mb	p0=0.025, frac=0.5	0.025	BMA	0
5	277	1000	BMA	855.927844406044	510.661613727853	1	9499.04941294024	356.975587109932	9856.02500005017	1	1493	262	1755	Mb	p0=0.025, frac=0.5	0.025	BMA	0
5	278	1000	BMA	2829.00145280867	1996.12865626959	1	9499.0499978619	360.975014573985	9860.02501243589	1	6939	402.5	7341.5	Mb	p0=0.025, frac=0.5	0.025	BMA	0
5	279	1000	BMA	1120.92144363294	658.189756651771	1	9499.04987906739	371.975121063547	9871.02500013094	1	1953	346	2299	Mb	p0=0.025, frac=0.5	0.025	BMA	0
5	280	1000	BMA	1305.79359504816	1065.23471699101	1	9499.04978344851	362.975217840542	9862.02500128905	1	2982	264	3246	Mb	p0=0.025, frac=0.5	0.025	BMA	0
5	281	1000	BMA	1661.89330373927	1239.77256538527	1	9499.04994994285	364.975051943391	9864.02500188624	1	3765	338	4103	Mb	p0=0.025, frac=0.5	0.025	BMA	0
5	282	1000	BMA	931.271241813535	546.223441842529	1	9499.04963958452	360.975360481123	9860.02500006564	1	1606	291	1897	Mb	p0=0.025, frac=0.5	0.025	BMA	0
5	283	1000	BMA	1476.41561984051	1195.97646586261	1	9499.04987711273	367.975124753775	9867.0250018665	1	3480	297	3777	Mb	p0=0.025, frac=0.5	0.025	BMA	0
5	284	1000	BMA	512.175295426174	317.528333966122	1	9499.0473963285	336.97760368961	9836.02500001811	1	856	172	1028	Mb	p0=0.025, frac=0.5	0.025	BMA	0
5	285	1000	BMA	1897.66192319964	1475.33447397663	1	9499.04993798587	380.975065716727	9880.0250037026	1	4707	312	5019	Mb	p0=0.025, frac=0.5	0.025	BMA	0
5	286	1000	BMA	2941.49933483132	1905.50969883282	1	9499.05000665653	386.975004385555	9886.02501104208	1	6678	535	7213	Mb	p0=0.025, frac=0.5	0.025	BMA	0
5	287	1000	BMA	2573.35872699631	1801.14459134766	1	9499.04999664599	374.975011572014	9874.025008218	1	6177	428	6605	Mb	p0=0.025, frac=0.5	0.025	BMA	0
5	288	1000	BMA	3399.05121291219	2130.31619054141	1	9499.05001547961	376.975003401	9876.02501888061	1	7535	575	8110	Mb	p0=0.025, frac=0.5	0.025	BMA	0
5	289	1000	BMA	1268.36575601365	865.423571401444	1	9499.04987686128	365.975123604946	9865.02500046623	1	2508	318	2826	Mb	p0=0.025, frac=0.5	0.025	BMA	0
5	290	1000	BMA	2152.23279734192	1619.16131058176	1	9499.04996907665	364.975036072794	9864.02500514945	1	5339	338	5677	Mb	p0=0.025, frac=0.5	0.025	BMA	0
5	291	1000	BMA	1252.87675393053	836.458471730449	1	9499.0499035663	375.975096897214	9875.02500046351	1	2384	344	2728	Mb	p0=0.025, frac=0.5	0.025	BMA	0
5	292	1000	BMA	1229.33519216423	1035.31416860339	1	9499.04970515137	356.975296023072	9856.02500117444	1	2845	249	3094	Mb	p0=0.025, frac=0.5	0.025	BMA	0
5	293	1000	BMA	1122.56203410845	644.319566505372	1	9499.04988767548	371.975112431194	9871.02500010668	1	1936	350	2286	Mb	p0=0.025, frac=0.5	0.025	BMA	0
5	294	1000	BMA	1629.3087306669	1202.81847076316	1	9499.04993856508	365.975063081971	9865.02500164705	1	3647	328	3975	Mb	p0=0.025, frac=0.5	0.025	BMA	0
5	295	1000	BMA	3455.35938379216	2142.64127728506	1	9499.05001626825	378.975003388302	9878.02501965655	1	7590	590.5	8180.5	Mb	p0=0.025, frac=0.5	0.025	BMA	0
5	296	1000	BMA	1582.06075893415	1084.41945264904	1	9499.04994111174	380.975059943033	9880.02500105477	1	3290	351	3641	Mb	p0=0.025, frac=0.5	0.025	BMA	0
5	297	1000	BMA	2216.0368681206	1742.86453147323	1	9499.04997273395	372.975034426858	9872.02500716081	1	5817	345	6162	Mb	p0=0.025, frac=0.5	0.025	BMA	0
5	298	1000	BMA	1342.66649058893	1111.97504369106	1	9499.04972360326	353.975277732637	9853.0250013359	1	3200	225	3425	Mb	p0=0.025, frac=0.5	0.025	BMA	0
5	299	1000	BMA	1467.41521726368	947.345284025922	1	9499.0499636381	375.975036958409	9875.02500059651	1	2839	385	3224	Mb	p0=0.025, frac=0.5	0.025	BMA	0
5	300	1000	BMA	1789.38192192894	1315.31876285871	1	9499.04996360761	369.975038750109	9869.02500235772	1	4084	353	4437	Mb	p0=0.025, frac=0.5	0.025	BMA	0
5	301	1000	BMA	1985.37860144756	1406.82084076807	1	9499.04998441479	376.975018611187	9876.02500302597	1	4495	398	4893	Mb	p0=0.025, frac=0.5	0.025	BMA	0
5	302	1000	BMA	619.466388303765	344.316467575588	1	9499.04825247087	363.976747558186	9863.02500002905	1	955	221	1176	Mb	p0=0.025, frac=0.5	0.025	BMA	0
5	303	1000	BMA	827.584068601274	553.422504470444	1	9499.0491691148	359.975830990193	9859.025000105	1	1515	240	1755	Mb	p0=0.025, frac=0.5	0.025	BMA	0
5	304	1000	BMA	1917.94040017501	1362.94108745878	1	9499.04998248576	374.975020186555	9874.02500267232	1	4308	392	4700	Mb	p0=0.025, frac=0.5	0.025	BMA	0
5	305	1000	BMA	2505.4732998022	1939.22982127841	1	9499.04996325118	372.975047157266	9872.02501040845	1	6639	309	6948	Mb	p0=0.025, frac=0.5	0.025	BMA	0
5	306	1000	BMA	2907.03831731509	2016.03766117063	1	9499.05000227146	362.975010916092	9862.02501318755	1	7027	427	7454	Mb	p0=0.025, frac=0.5	0.025	BMA	0
5	307	1000	BMA	1560.79038714433	1192.60040248301	1	9499.04991985722	360.97508181274	9860.02500166996	1	3557	312	3869	Mb	p0=0.025, frac=0.5	0.025	BMA	0
5	308	1000	BMA	2031.6708828696	1571.46137840186	1	9499.04996059764	358.975044002134	9858.02500459978	1	5100	323	5423	Mb	p0=0.025, frac=0.5	0.025	BMA	0
5	309	1000	BMA	1566.42101378867	1413.76868847396	1	9499.0498263328	367.975177129951	9867.02500346275	1	4253	268	4521	Mb	p0=0.025, frac=0.5	0.025	BMA	0
5	310	1000	BMA	1961.84306912249	1520.98412682171	1	9499.04995498489	357.975049051774	9857.02500403667	1	4883	319	5202	Mb	p0=0.025, frac=0.5	0.025	BMA	0
5	311	1000	BMA	2035.27836850565	1574.58881825667	1	9499.04995592677	359.975048691213	9859.02500461798	1	5118	316	5434	Mb	p0=0.025, frac=0.5	0.025	BMA	0
5	312	1000	BMA	2989.53953380442	2041.32215091534	1	9499.05000345412	365.975010644024	9865.02501409815	1	7144	440	7584	Mb	p0=0.025, frac=0.5	0.025	BMA	0
5	313	1000	BMA	891.221203848502	652.384385208544	1	9499.04929577465	345.975704435538	9845.02500021019	1	1753	227	1980	Mb	p0=0.025, frac=0.5	0.025	BMA	0
5	314	1000	BMA	921.506757492316	549.444291979594	1	9499.04959536779	360.975404703424	9860.02500007121	1	1601	285	1886	Mb	p0=0.025, frac=0.5	0.025	BMA	0
5	315	1000	BMA	1595.69466162387	1438.80889814486	1	9499.04979874514	353.975204800808	9853.02500354594	1	4383	238	4621	Mb	p0=0.025, frac=0.5	0.025	BMA	0
5	316	1000	BMA	1285.70040530345	855.502000210469	1	9499.04989179216	367.975108628053	9867.02500042021	1	2507	327	2834	Mb	p0=0.025, frac=0.5	0.025	BMA	0
5	317	1000	BMA	959.355675384442	700.381945402264	1	9499.04949702401	360.97550329735	9860.02500032136	1	1840	259	2099	Mb	p0=0.025, frac=0.5	0.025	BMA	0
5	318	1000	BMA	1707.22809329299	1222.76953507511	1	9499.04996428807	368.975037437495	9868.02500172556	1	3750	360	4110	Mb	p0=0.025, frac=0.5	0.025	BMA	0
5	319	1000	BMA	1734.64379400918	1419.23883766135	1	9499.04989892563	349.975104207957	9849.02500313359	1	4403	274	4677	Mb	p0=0.025, frac=0.5	0.025	BMA	0
5	320	1000	BMA	2294.76504565591	1687.0868819492	1	9499.04998500238	366.975021147191	9866.02500614957	1	5643	374	6017	Mb	p0=0.025, frac=0.5	0.025	BMA	0
5	321	1000	BMA	1780.18335400143	1316.47904387869	1	9499.04995257609	369.975049765193	9869.02500234128	1	4100	335	4435	Mb	p0=0.025, frac=0.5	0.025	BMA	0
5	322	1000	BMA	1382.37703608827	1147.49444515167	1	9499.04981982914	363.975181839395	9863.02500166854	1	3263	275	3538	Mb	p0=0.025, frac=0.5	0.025	BMA	0
5	323	1000	BMA	2713.85681893957	1892.09592470966	1	9499.04999354678	377.975016545498	9877.02501009228	1	6577	413	6990	Mb	p0=0.025, frac=0.5	0.025	BMA	0
5	324	1000	BMA	907.863166302939	447.007339508953	1	9499.0497581108	368.975241904147	9868.02500001494	1	1397	333	1730	Mb	p0=0.025, frac=0.5	0.025	BMA	0
5	325	1000	BMA	1358.06453881579	1022.60537858189	1	9499.04986737978	354.975133544064	9854.02500092384	1	2952	295	3247	Mb	p0=0.025, frac=0.5	0.025	BMA	0
5	326	1000	BMA	1093.01641360661	771.148056444639	1	9499.04969365388	358.975306664938	9858.02500031881	1	2174	270	2444	Mb	p0=0.025, frac=0.5	0.025	BMA	0
5	327	1000	BMA	1472.45658539479	976.458728794887	1	9499.04996017603	374.975040535306	9874.02500071133	1	2905	377	3282	Mb	p0=0.025, frac=0.5	0.025	BMA	0
5	328	1000	BMA	1145.79611456336	824.351003975322	1	9499.04976739678	368.97523307728	9868.02500047406	1	2282	290	2572	Mb	p0=0.025, frac=0.5	0.025	BMA	0
5	329	1000	BMA	1165.63392626125	789.4283095642	1	9499.0498146387	361.975185682667	9861.02500032136	1	2267	302	2569	Mb	p0=0.025, frac=0.5	0.025	BMA	0
5	330	1000	BMA	1068.19543794248	781.490887502845	1	9499.04963983711	366.975360582479	9866.02500041959	1	2125	262	2387	Mb	p0=0.025, frac=0.5	0.025	BMA	0
5	331	1000	BMA	1492.64770869186	973.630664677049	1	9499.04997053264	375.975030156963	9875.02500068961	1	2909	392	3301	Mb	p0=0.025, frac=0.5	0.025	BMA	0
5	332	1000	BMA	1198.07695299365	680.777621863606	1	9499.04993576582	375.975064367544	9875.02500013336	1	2056	377	2433	Mb	p0=0.025, frac=0.5	0.025	BMA	0
5	333	1000	BMA	878.113682449548	561.99138242214	1	9499.04947329504	356.975526825835	9856.02500012087	1	1547	269	1816	Mb	p0=0.025, frac=0.5	0.025	BMA	0
5	334	1000	BMA	865.139470714322	431.315914672693	1	9499.04966043266	365.975339581775	9865.02500001444	1	1338	316	1654	Mb	p0=0.025, frac=0.5	0.025	BMA	0
5	335	1000	BMA	1405.11608697543	927.623685959893	1	9499.04994106295	372.975059506687	9872.02500056964	1	2752	359	3111	Mb	p0=0.025, frac=0.5	0.025	BMA	0
5	336	1000	BMA	1081.97653323891	678.699006589225	1	9499.04978991679	376.975210258467	9876.02500017526	1	1956	318	2274	Mb	p0=0.025, frac=0.5	0.025	BMA	0
5	337	1000	BMA	2551.17532477532	1955.22116544816	1	9499.04997291474	371.975037895245	9871.02501080998	1	6701	331.5	7032.5	Mb	p0=0.025, frac=0.5	0.025	BMA	0
5	338	1000	BMA	1183.58944054181	688.032278694022	1	9499.04990735278	375.97509279333	9875.02500014611	1	2068	359	2427	Mb	p0=0.025, frac=0.5	0.025	BMA	0
5	339	1000	BMA	1187.70381246356	854.039261152268	1	9499.04979120494	376.97520931888	9876.02500052382	1	2379	303	2682	Mb	p0=0.025, frac=0.5	0.025	BMA	0
5	340	1000	BMA	1205.09105222509	687.716020236792	1	9499.04993456877	386.975065604222	9886.02500017299	1	2043	387	2430	Mb	p0=0.025, frac=0.5	0.025	BMA	0
5	341	1000	BMA	1021.74945838625	574.679852104336	1	9499.04983077911	385.975169340349	9885.02500011946	1	1651	352	2003	Mb	p0=0.025, frac=0.5	0.025	BMA	0
5	342	1000	BMA	819.190847991144	327.173944567885	1	9499.04968906569	387.975310936283	9887.02500000197	1	1081	356	1437	Mb	p0=0.025, frac=0.5	0.025	BMA	0
5	343	1000	BMA	551.713875507736	285.067031003313	1	9499.04773973992	347.977260264982	9847.0250000049	1	850	204	1054	Mb	p0=0.025, frac=0.5	0.025	BMA	0
5	344	1000	BMA	1019.69647520731	512.712558971805	1	9499.04987338783	376.975126641178	9876.02500002901	1	1599	363	1962	Mb	p0=0.025, frac=0.5	0.025	BMA	0
5	345	1000	BMA	913.950929055073	529.001568055401	1	9499.04968238939	374.975317698867	9874.02500008826	1	1484	317	1801	Mb	p0=0.025, frac=0.5	0.025	BMA	0
5	346	1000	BMA	2011.70059174638	1393.69601354093	1	9499.04998471402	379.975018140392	9879.02500285442	1	4477	406	4883	Mb	p0=0.025, frac=0.5	0.025	BMA	0
5	347	1000	BMA	954.256102724525	566.837706642417	1	9499.04967814112	361.975321938998	9861.02500008011	1	1655	297	1952	Mb	p0=0.025, frac=0.5	0.025	BMA	0
5	348	1000	BMA	1447.42386606013	955.761356582897	1	9499.04995814389	373.975042508722	9873.02500065261	1	2836	375	3211	Mb	p0=0.025, frac=0.5	0.025	BMA	0
5	349	1000	BMA	877.266139725103	635.382756483112	1	9499.04931416791	354.97568606624	9854.02500023415	1	1653	243	1896	Mb	p0=0.025, frac=0.5	0.025	BMA	0
5	350	1000	BMA	1459.76979172421	964.65441918877	1	9499.0499523608	374.975048302889	9874.02500066369	1	2879	369	3248	Mb	p0=0.025, frac=0.5	0.025	BMA	0
5	351	1000	BMA	1417.63297310281	920.383652874177	1	9499.04995015581	373.975050366907	9873.02500052272	1	2748	369	3117	Mb	p0=0.025, frac=0.5	0.025	BMA	0
5	352	1000	BMA	2799.01660041356	1835.43922117807	1	9499.05000560133	383.975003638651	9883.02500923998	1	6371	520	6891	Mb	p0=0.025, frac=0.5	0.025	BMA	0
5	353	1000	BMA	3031.00276271375	1932.92097851955	1	9499.05000780494	389.975004118294	9889.02501192324	1	6806	556	7362	Mb	p0=0.025, frac=0.5	0.025	BMA	0
5	354	1000	BMA	1602.09998343294	1192.68544676686	1	9499.04993368601	363.975067931951	9863.02500161796	1	3597	323	3920	Mb	p0=0.025, frac=0.5	0.025	BMA	0
5	355	1000	BMA	1382.08296236904	926.96423354562	1	9499.04991900639	371.975081570663	9871.02500057705	1	2745	339	3084	Mb	p0=0.025, frac=0.5	0.025	BMA	0
5	356	1000	BMA	897.442797737797	742.047057503988	1	9499.04926218316	353.975738335474	9853.02500051864	1	1787	232	2019	Mb	p0=0.025, frac=0.5	0.025	BMA	0
5	357	1000	BMA	2682.78398639258	1850.37616144679	1	9499.04999803322	377.975011246536	9877.02500927975	1	6403	441	6844	Mb	p0=0.025, frac=0.5	0.025	BMA	0
5	358	1000	BMA	859.745573562383	417.682771671407	1	9499.04967413426	373.975325881968	9873.02500001623	1	1286	328	1614	Mb	p0=0.025, frac=0.5	0.025	BMA	0
5	359	1000	BMA	1054.76379886588	665.924339360808	1	9499.04976426401	373.975235903727	9873.02500016774	1	1909	311	2220	Mb	p0=0.025, frac=0.5	0.025	BMA	0
5	360	1000	BMA	1177.10726833166	522.682688528989	1	9499.04998134055	396.975018676523	9896.02500001708	1	1702	462	2164	Mb	p0=0.025, frac=0.5	0.025	BMA	0
5	361	1000	BMA	1792.66981065588	1287.52796223454	1	9499.04997477675	370.975027370356	9870.02500214711	1	3991	375	4366	Mb	p0=0.025, frac=0.5	0.025	BMA	0
5	362	1000	BMA	1574.56175990905	1240.16416172504	1	9499.04991989802	369.975082123073	9869.02500202109	1	3700	316	4016	Mb	p0=0.025, frac=0.5	0.025	BMA	0
5	363	1000	BMA	1573.42312877302	1108.26944799446	1	9499.04996146134	364.975039693699	9864.02500115504	1	3329	360	3689	Mb	p0=0.025, frac=0.5	0.025	BMA	0
5	364	1000	BMA	1305.16098923126	890.922315105671	1	9499.04990591719	366.9750946132	9866.02500053039	1	2580	334	2914	Mb	p0=0.025, frac=0.5	0.025	BMA	0
5	365	1000	BMA	1927.27551177289	1466.59782133128	1	9499.04995980683	381.975043867212	9881.02500367404	1	4688	342	5030	Mb	p0=0.025, frac=0.5	0.025	BMA	0
5	366	1000	BMA	3026.36976811463	2045.58559610162	1	9499.05000709254	365.975007321941	9865.02501441449	1	7159	464	7623	Mb	p0=0.025, frac=0.5	0.025	BMA	0
5	367	1000	BMA	1224.26963597377	856.699402393436	1	9499.04982508724	363.975175378564	9863.02500046581	1	2459	295	2754	Mb	p0=0.025, frac=0.5	0.025	BMA	0
5	368	1000	BMA	1099.62127228525	635.717339649909	1	9499.04986284156	370.975137262263	9870.02500010382	1	1905	339	2244	Mb	p0=0.025, frac=0.5	0.025	BMA	0
5	369	1000	BMA	1660.93811907222	1271.21217010107	1	9499.04991170233	365.975090370194	9865.02500207252	1	3893	293	4186	Mb	p0=0.025, frac=0.5	0.025	BMA	0
5	370	1000	BMA	1026.15322069077	619.697734384772	1	9499.04972287411	367.975277228986	9867.02500010309	1	1832	296	2128	Mb	p0=0.025, frac=0.5	0.025	BMA	0
5	371	1000	BMA	1164.22838346494	788.930073480027	1	9499.04982534987	360.975174981203	9860.02500033108	1	2258	304	2562	Mb	p0=0.025, frac=0.5	0.025	BMA	0
5	372	1000	BMA	2198.97313276921	1607.3770461007	1	9499.04998646404	365.975018568251	9865.0250050323	1	5301	381	5682	Mb	p0=0.025, frac=0.5	0.025	BMA	0
5	373	1000	BMA	998.860953033465	745.259200126556	1	9499.04950138337	359.975498947184	9859.02500033055	1	2019	244	2263	Mb	p0=0.025, frac=0.5	0.025	BMA	0
5	374	1000	BMA	1207.13051502708	727.515449425277	1	9499.04989043802	377.975109753399	9877.02500019142	1	2172	348	2520	Mb	p0=0.025, frac=0.5	0.025	BMA	0
5	375	1000	BMA	990.165508685918	660.061270484662	1	9499.0496456353	373.975354633714	9873.02500026902	1	1777	286	2063	Mb	p0=0.025, frac=0.5	0.025	BMA	0
5	376	1000	BMA	1090.75654333195	546.564976441244	1	9499.04993058838	380.975069448837	9880.02500003721	1	1707	390	2097	Mb	p0=0.025, frac=0.5	0.025	BMA	0
5	377	1000	BMA	1433.21699394849	1069.97114852603	1	9499.04986866658	377.975132412343	9877.02500107892	1	3141	302	3443	Mb	p0=0.025, frac=0.5	0.025	BMA	0
5	378	1000	BMA	1933.17696878293	1381.04705780965	1	9499.04998421969	387.975018798583	9887.02500301827	1	4372	407	4779	Mb	p0=0.025, frac=0.5	0.025	BMA	0
5	379	1000	BMA	1248.5868957891	1027.33478407003	1	9499.04971069885	347.97529034448	9847.02500104333	1	2872	244	3116	Mb	p0=0.025, frac=0.5	0.025	BMA	0
5	380	1000	BMA	1676.99089168594	1329.54917822557	1	9499.04990865024	374.975093884595	9874.02500253483	1	4068	302	4370	Mb	p0=0.025, frac=0.5	0.025	BMA	0
5	381	1000	BMA	2614.55882777079	1777.73461184692	1	9499.05000084416	378.975007000692	9878.02500784486	1	6100	464	6564	Mb	p0=0.025, frac=0.5	0.025	BMA	0
5	382	1000	BMA	1890.95020293293	1330.01231782798	1	9499.04998071823	374.975021669394	9874.02500238763	1	4194	391	4585	Mb	p0=0.025, frac=0.5	0.025	BMA	0
5	383	1000	BMA	3542.37987868387	2156.05937845875	1	9499.05001838967	380.975002419005	9880.02502080868	1	7646	627.5	8273.5	Mb	p0=0.025, frac=0.5	0.025	BMA	0
5	384	1000	BMA	1271.85772543235	716.807379266833	1	9499.0499617008	379.975038458187	9879.02500015899	1	2179	402	2581	Mb	p0=0.025, frac=0.5	0.025	BMA	0
5	385	1000	BMA	2149.44019854295	1598.3335960164	1	9499.04998077585	386.975024302409	9886.02500507826	1	5251	385	5636	Mb	p0=0.025, frac=0.5	0.025	BMA	0
5	386	1000	BMA	1706.7243007578	1374.32752800192	1	9499.04992070989	373.975082299123	9873.02500300902	1	4221	307	4528	Mb	p0=0.025, frac=0.5	0.025	BMA	0
5	387	1000	BMA	1844.66630061591	1466.59904267511	1	9499.04993348321	353.975070040056	9853.02500352327	1	4628	298	4926	Mb	p0=0.025, frac=0.5	0.025	BMA	0
5	388	1000	BMA	3057.91652578829	2053.96322270579	1	9499.05000779281	366.975006973565	9866.02501476638	1	7197	471.5	7668.5	Mb	p0=0.025, frac=0.5	0.025	BMA	0
5	389	1000	BMA	1412.5516288735	1189.53968166358	1	9499.04979551476	360.975206225486	9860.02500174025	1	3448	259	3707	Mb	p0=0.025, frac=0.5	0.025	BMA	0
5	390	1000	BMA	2278.20795671201	1654.58957129936	1	9499.04998820912	367.975017469673	9867.02500567879	1	5512	387	5899	Mb	p0=0.025, frac=0.5	0.025	BMA	0
5	391	1000	BMA	2313.30353845318	1642.75730966689	1	9499.04999465712	369.975010865545	9869.02500552267	1	5477	416	5893	Mb	p0=0.025, frac=0.5	0.025	BMA	0
5	392	1000	BMA	1076.98480815055	658.028356462795	1	9499.04975867137	381.975241489327	9881.0250001607	1	1913	311	2224	Mb	p0=0.025, frac=0.5	0.025	BMA	0
5	393	1000	BMA	779.437635827048	457.495236226373	1	9499.04919102489	350.975809011379	9850.02500003627	1	1329	249	1578	Mb	p0=0.025, frac=0.5	0.025	BMA	0
5	394	1000	BMA	2197.43948389803	1653.1984009606	1	9499.04997130873	364.975034302787	9864.02500561151	1	5485	340	5825	Mb	p0=0.025, frac=0.5	0.025	BMA	0
5	395	1000	BMA	2100.89557987913	1705.55247355032	1	9499.04996936062	372.975037181239	9872.02500654186	1	5605	344.5	5949.5	Mb	p0=0.025, frac=0.5	0.025	BMA	0
5	396	1000	BMA	1608.03517916263	1161.87396012493	1	9499.04995425111	364.975047176675	9864.02500142779	1	3504	348	3852	Mb	p0=0.025, frac=0.5	0.025	BMA	0
5	397	1000	BMA	1430.01943256673	748.299260748894	1	9499.04999223839	406.975007937708	9906.02500017609	1	2318	495	2813	Mb	p0=0.025, frac=0.5	0.025	BMA	0
5	398	1000	BMA	1444.04910535288	1091.51945548762	1	9499.04989056209	374.975110633132	9874.02500119522	1	3188	315	3503	Mb	p0=0.025, frac=0.5	0.025	BMA	0
5	399	1000	BMA	1941.42728721537	1354.91153653297	1	9499.04998396411	376.975018595271	9876.02500255939	1	4304	401	4705	Mb	p0=0.025, frac=0.5	0.025	BMA	0
5	400	1000	BMA	1566.64530908043	1207.62596394697	1	9499.04989833257	361.975103398379	9861.02500173095	1	3628	290	3918	Mb	p0=0.025, frac=0.5	0.025	BMA	0
3	1	1000	BMA	1471.24888330692	770.345009434672	1	9499.04998202114	401.975018183832	9901.02500020497	1	2524	469	2993	Mb	p0=0.05, frac=0.5	0.050	BMA	0
3	2	1000	BMA	936.252774880365	441.824645795066	1	9499.04977857713	381.975221442638	9881.02500001977	1	1444	333	1777	Mb	p0=0.05, frac=0.5	0.050	BMA	0
3	3	1000	BMA	1856.87092917154	1603.29639635703	1	9499.04982363547	404.975182036464	9904.02500567194	1	5040	313	5353	Mb	p0=0.05, frac=0.5	0.050	BMA	0
3	4	1000	BMA	1258.93702481363	659.478274950842	1	9499.04995958079	389.975040535729	9889.02500011652	1	2119	413.5	2532.5	Mb	p0=0.05, frac=0.5	0.050	BMA	0
3	5	1000	BMA	1112.11283116052	509.101895820017	1	9499.04995300489	391.97504702352	9891.02500002841	1	1668	422	2090	Mb	p0=0.05, frac=0.5	0.050	BMA	0
3	6	1000	BMA	1449.06931358026	847.419336029751	1	9499.04996947868	386.975030860583	9886.02500033926	1	2739	407.5	3146.5	Mb	p0=0.05, frac=0.5	0.050	BMA	0
3	7	1000	BMA	2237.21127023476	1352.72751400495	1	9499.04999224703	403.975009941619	9903.02500218865	1	4804	154	4958	Mb	p0=0.05, frac=0.5	0.050	BMA	0
3	8	1000	BMA	1123.64044275434	1011.7974681333	1	9499.04959375311	385.975407473392	9885.02500122651	1	2657	136	2793	Mb	p0=0.05, frac=0.5	0.050	BMA	0
3	9	1000	BMA	1254.25131742352	814.43909013202	1	9499.04989298602	383.975107391301	9883.02500037732	1	2589	134	2723	Mb	p0=0.05, frac=0.5	0.050	BMA	0
3	10	1000	BMA	1493.68960698566	1158.10889091602	1	9499.04986469525	385.975136647921	9885.02500134317	1	3495	136	3631	Mb	p0=0.05, frac=0.5	0.050	BMA	0
3	11	1000	BMA	3281.51487219463	2124.38045087079	1	9499.05000078122	403.975016119292	9903.02501690051	1	7465	446	7911	Mb	p0=0.05, frac=0.5	0.050	BMA	0
3	12	1000	BMA	2279.96618827626	1698.36275628868	1	9499.04994802031	396.975058242199	9896.02500626251	1	5631	350	5981	Mb	p0=0.05, frac=0.5	0.050	BMA	0
3	13	1000	BMA	1070.14217176451	749.549410377541	1	9499.04968574604	378.975314585411	9878.02500033145	1	2266	129	2395	Mb	p0=0.05, frac=0.5	0.050	BMA	0
3	14	1000	BMA	1452.05721716085	1147.29465388865	1	9499.04985710866	395.97514445847	9895.02500156713	1	3362	146	3508	Mb	p0=0.05, frac=0.5	0.050	BMA	0
3	15	1000	BMA	1446.55313431434	1143.1782562073	1	9499.04986206366	397.975139481539	9897.0250015452	1	3345	148	3493	Mb	p0=0.05, frac=0.5	0.050	BMA	0
3	16	1000	BMA	1431.12399908573	869.396868014206	1	9499.04994691356	385.975053492294	9885.02500040585	1	2823	364.5	3187.5	Mb	p0=0.05, frac=0.5	0.050	BMA	0
3	17	1000	BMA	3169.98623549118	2053.13859536143	1	9499.05000559366	394.975009184667	9894.02501477833	1	7222	473	7695	Mb	p0=0.05, frac=0.5	0.050	BMA	0
3	18	1000	BMA	1895.08588571763	1110.51181702775	1	9499.04998371978	407.975017275536	9907.02500099531	1	3846	158	4004	Mb	p0=0.05, frac=0.5	0.050	BMA	0
3	19	1000	BMA	1921.62357051098	1414.72635247841	1	9499.04993868853	405.975063896933	9905.02500258546	1	4543	156	4699	Mb	p0=0.05, frac=0.5	0.050	BMA	0
3	20	1000	BMA	1382.54244307744	637.913410963328	1	9499.04998497812	409.975015089064	9909.02500006718	1	2123	505.5	2628.5	Mb	p0=0.05, frac=0.5	0.050	BMA	0
3	21	1000	BMA	1301.00210320444	790.215198198903	1	9499.04994060995	400.975059769835	9900.02500037978	1	2543	151	2694	Mb	p0=0.05, frac=0.5	0.050	BMA	0
3	22	1000	BMA	1625.32285247514	1049.20319552602	1	9499.04996717282	378.975033612646	9878.02500078546	1	3478	129	3607	Mb	p0=0.05, frac=0.5	0.050	BMA	0
3	23	1000	BMA	1493.33009679287	1654.18619832598	1	9499.04927607902	409.975730387333	9909.02500646636	1	5081	272	5353	Mb	p0=0.05, frac=0.5	0.050	BMA	0
3	24	1000	BMA	1897.53078739712	1193.57414867844	1	9499.04998191648	390.975019378882	9890.02500129537	1	4082	141	4223	Mb	p0=0.05, frac=0.5	0.050	BMA	0
3	25	1000	BMA	2698.23347040483	1934.57439436646	1	9499.04996732174	380.97504304874	9880.02501037047	1	6657	345	7002	Mb	p0=0.05, frac=0.5	0.050	BMA	0
3	26	1000	BMA	1857.38908750701	1425.65555655907	1	9499.04993548437	376.975067147848	9876.02500263222	1	4575	127	4702	Mb	p0=0.05, frac=0.5	0.050	BMA	0
3	27	1000	BMA	2598.50068730659	1788.78149778447	1	9499.04997447878	404.975031998596	9904.02500647737	1	6178	155	6333	Mb	p0=0.05, frac=0.5	0.050	BMA	0
3	28	1000	BMA	1105.82909879023	720.575863285924	1	9499.04981948276	393.975180845228	9893.02500032799	1	2200	144	2344	Mb	p0=0.05, frac=0.5	0.050	BMA	0
3	29	1000	BMA	910.595403483057	644.756996197876	1	9499.04943644935	382.975563831997	9882.02500028135	1	1832	133	1965	Mb	p0=0.05, frac=0.5	0.050	BMA	0
3	30	1000	BMA	1617.13055073281	1046.45295676462	1	9499.04996399866	378.975036779237	9878.02500077789	1	3463	129	3592	Mb	p0=0.05, frac=0.5	0.050	BMA	0
3	31	1000	BMA	1770.92354726652	1031.17922239059	1	9499.04998275164	403.9750179639	9903.02500071554	1	3492	453	3945	Mb	p0=0.05, frac=0.5	0.050	BMA	0
3	32	1000	BMA	1025.6168225935	537.49697467469	1	9499.0498618006	375.975138257765	9875.02500005836	1	1694	346	2040	Mb	p0=0.05, frac=0.5	0.050	BMA	0
3	33	1000	BMA	2629.85597469665	1914.87388020788	1	9499.04995709007	378.975052737006	9878.02500982708	1	6562	329	6891	Mb	p0=0.05, frac=0.5	0.050	BMA	0
3	34	1000	BMA	1288.29385157283	865.966156615852	1	9499.0498360108	389.975164521398	9889.0250005322	1	2651	140	2791	Mb	p0=0.05, frac=0.5	0.050	BMA	0
3	35	1000	BMA	3754.83961795562	2348.65099111277	1	9499.05001509067	381.975014257905	9881.02502934857	1	8203	479	8682	Mb	p0=0.05, frac=0.5	0.050	BMA	0
3	36	1000	BMA	1710.93372385569	994.077661141547	1	9499.04998508883	398.975015541808	9898.02500063064	1	3327	461	3788	Mb	p0=0.05, frac=0.5	0.050	BMA	0
3	37	1000	BMA	1654.42263168918	1242.82277607208	1	9499.04992207435	398.975079540873	9898.02500161523	1	3861	149	4010	Mb	p0=0.05, frac=0.5	0.050	BMA	0
3	38	1000	BMA	2299.90635668294	1673.42727763185	1	9499.04996612927	394.975039859721	9894.025005989	1	5563	368	5931	Mb	p0=0.05, frac=0.5	0.050	BMA	0
3	39	1000	BMA	2139.91771932564	1589.59731704495	1	9499.04995725272	389.975046675092	9889.02500392781	1	5261	140	5401	Mb	p0=0.05, frac=0.5	0.050	BMA	0
3	40	1000	BMA	1381.41068096886	1418.97486140838	1	9499.04955728674	413.975445940414	9913.02500322715	1	4170	164	4334	Mb	p0=0.05, frac=0.5	0.050	BMA	0
3	41	1000	BMA	3098.00654677874	2058.02710683997	1	9499.0499961182	394.975018273466	9894.02501439167	1	7208	423	7631	Mb	p0=0.05, frac=0.5	0.050	BMA	0
3	42	1000	BMA	1849.02282295913	1343.49357061313	1	9499.04994744941	400.97505469542	9900.02500214483	1	4297	151	4448	Mb	p0=0.05, frac=0.5	0.050	BMA	0
3	43	1000	BMA	1522.24242289106	895.990279914373	1	9499.04997398932	389.975026440299	9889.02500042961	1	2926	416.5	3342.5	Mb	p0=0.05, frac=0.5	0.050	BMA	0
3	44	1000	BMA	1404.45937244351	1086.05342856063	1	9499.04987226055	394.975129049758	9894.02500131031	1	3166	145	3311	Mb	p0=0.05, frac=0.5	0.050	BMA	0
3	45	1000	BMA	2065.7239025604	1402.97185478004	1	9499.04997313454	407.975029313959	9907.0250024485	1	4888	158	5046	Mb	p0=0.05, frac=0.5	0.050	BMA	0
3	46	1000	BMA	2612.2634014118	1886.37709160677	1	9499.04997209912	376.975037262681	9876.02500936181	1	6462	349	6811	Mb	p0=0.05, frac=0.5	0.050	BMA	0
3	47	1000	BMA	3108.36840847282	2011.18688279292	1	9499.05000646466	390.975007152178	9890.02501361684	1	7074	491	7565	Mb	p0=0.05, frac=0.5	0.050	BMA	0
3	48	1000	BMA	1359.43154550927	1440.74887694836	1	9499.04934350235	388.975660803677	9888.02500430603	1	4147	249	4396	Mb	p0=0.05, frac=0.5	0.050	BMA	0
3	49	1000	BMA	879.139401760446	620.164649928379	1	9499.04935545516	380.975644802418	9880.02500025758	1	1752	131	1883	Mb	p0=0.05, frac=0.5	0.050	BMA	0
3	50	1000	BMA	3165.32571297406	2112.27548346169	1	9499.0499904116	402.975025385294	9902.0250157969	1	7376	411	7787	Mb	p0=0.05, frac=0.5	0.050	BMA	0
3	51	1000	BMA	1887.49199428603	1440.42823589557	1	9499.04993967362	377.97506306133	9877.02500273495	1	4642	128	4770	Mb	p0=0.05, frac=0.5	0.050	BMA	0
3	52	1000	BMA	3264.64324085854	2053.17705849703	1	9499.05001090952	395.975004512913	9895.02501542244	1	7256	533	7789	Mb	p0=0.05, frac=0.5	0.050	BMA	0
3	53	1000	BMA	1549.51409919753	798.266217616239	1	9499.04998911301	405.975011111327	9905.02500022434	1	2629	506	3135	Mb	p0=0.05, frac=0.5	0.050	BMA	0
3	54	1000	BMA	1238.89101701628	820.933311797336	1	9499.04987592569	384.975124468638	9884.02500039433	1	2590	135	2725	Mb	p0=0.05, frac=0.5	0.050	BMA	0
3	55	1000	BMA	2125.90276329906	1747.69556886704	1	9499.04981146299	363.975194987151	9863.02500645014	1	5746	229	5975	Mb	p0=0.05, frac=0.5	0.050	BMA	0
3	56	1000	BMA	1621.70256861967	771.598669696535	1	9499.0499940033	423.9750062016	9923.0250002049	1	2566	579	3145	Mb	p0=0.05, frac=0.5	0.050	BMA	0
3	57	1000	BMA	1193.16528924937	772.529468636626	1	9499.04987859656	399.975121790868	9899.02500038743	1	2396	150	2546	Mb	p0=0.05, frac=0.5	0.050	BMA	0
3	58	1000	BMA	1315.56387556009	1034.52484841395	1	9499.04978892897	373.975212033134	9873.0250009621	1	3029	124	3153	Mb	p0=0.05, frac=0.5	0.050	BMA	0
3	59	1000	BMA	1347.89537608412	1114.68240839159	1	9499.04978628323	393.975215177439	9893.02500146067	1	3174	144	3318	Mb	p0=0.05, frac=0.5	0.050	BMA	0
3	60	1000	BMA	2089.3568230793	1570.31083324016	1	9499.04995192674	388.975051805219	9888.02500373196	1	5163	139	5302	Mb	p0=0.05, frac=0.5	0.050	BMA	0
3	61	1000	BMA	1995.16451001583	1525.67520421915	1	9499.04993995555	385.975063381793	9885.02500333734	1	4959	136	5095	Mb	p0=0.05, frac=0.5	0.050	BMA	0
3	62	1000	BMA	1227.14357384836	663.308021977326	1	9499.049916531	399.975083634159	9899.02500016516	1	2119	370.5	2489.5	Mb	p0=0.05, frac=0.5	0.050	BMA	0
3	63	1000	BMA	1478.93299135983	1152.10230733731	1	9499.04987744577	397.975124129657	9897.02500157543	1	3401	148	3549	Mb	p0=0.05, frac=0.5	0.050	BMA	0
3	64	1000	BMA	1199.09384867535	800.780429270209	1	9499.04984124048	381.975159132673	9881.02500037315	1	2504	132	2636	Mb	p0=0.05, frac=0.5	0.050	BMA	0
3	65	1000	BMA	3468.41597791567	2308.80351583397	1	9499.04999600392	372.975028713372	9872.02502471729	1	8029	388	8417	Mb	p0=0.05, frac=0.5	0.050	BMA	0
3	66	1000	BMA	1930.29223133835	1474.0243411955	1	9499.04994136565	380.97506159558	9880.02500296123	1	4768	131	4899	Mb	p0=0.05, frac=0.5	0.050	BMA	0
3	67	1000	BMA	1346.37794498842	818.824816245146	1	9499.04992286897	395.975077541931	9895.0250004109	1	2594	355	2949	Mb	p0=0.05, frac=0.5	0.050	BMA	0
3	68	1000	BMA	1380.50985041512	921.319887699922	1	9499.04991493807	395.975085614805	9895.02500055288	1	2956	146	3102	Mb	p0=0.05, frac=0.5	0.050	BMA	0
3	69	1000	BMA	1994.98495638172	1577.17282483037	1	9499.04993353827	407.97507187193	9907.0250054102	1	5028	356	5384	Mb	p0=0.05, frac=0.5	0.050	BMA	0
3	70	1000	BMA	2063.5714225682	1363.18249925154	1	9499.04997763333	404.975024578964	9904.02500221229	1	4755	155	4910	Mb	p0=0.05, frac=0.5	0.050	BMA	0
3	71	1000	BMA	1575.32570544009	932.188931159365	1	9499.04997336005	392.975027142966	9892.02500050301	1	3075	416	3491	Mb	p0=0.05, frac=0.5	0.050	BMA	0
3	72	1000	BMA	882.892605924471	827.805721232482	1	9499.0490957079	370.975905009556	9870.02500071746	1	1970	121	2091	Mb	p0=0.05, frac=0.5	0.050	BMA	0
3	73	1000	BMA	1298.48028657058	685.528392095295	1	9499.04995774295	392.975042392307	9892.02500013526	1	2219	413.5	2632.5	Mb	p0=0.05, frac=0.5	0.050	BMA	0
3	74	1000	BMA	2502.51587088107	1852.12804024597	1	9499.04995664504	372.975051916413	9872.02500856145	1	6298	323	6621	Mb	p0=0.05, frac=0.5	0.050	BMA	0
3	75	1000	BMA	1632.74523876278	891.053490396568	1	9499.04997840897	436.975022117186	9936.02500052615	1	2955	475	3430	Mb	p0=0.05, frac=0.5	0.050	BMA	0
3	76	1000	BMA	1007.05165569349	620.367105933646	1	9499.04974723813	373.975252937065	9873.0250001752	1	1841	291	2132	Mb	p0=0.05, frac=0.5	0.050	BMA	0
3	77	1000	BMA	1073.49841354313	896.469462480982	1	9499.04954971503	384.975451073972	9884.02500078901	1	2385	135	2520	Mb	p0=0.05, frac=0.5	0.050	BMA	0
3	78	1000	BMA	1707.08912523149	886.110862061048	1	9499.04998891326	414.975011431682	9914.02500034494	1	2976	530.5	3506.5	Mb	p0=0.05, frac=0.5	0.050	BMA	0
3	79	1000	BMA	2603.48728504957	1504.37450705471	1	9499.04999674716	416.975006821577	9916.02500356874	1	5541	167	5708	Mb	p0=0.05, frac=0.5	0.050	BMA	0
3	80	1000	BMA	1227.05341635554	743.841111618491	1	9499.04990764687	374.975092585125	9874.02500023199	1	2337	337.5	2674.5	Mb	p0=0.05, frac=0.5	0.050	BMA	0
3	81	1000	BMA	1869.04153460288	1417.9151926803	1	9499.04994481925	375.975057777068	9875.02500259632	1	4569	126	4695	Mb	p0=0.05, frac=0.5	0.050	BMA	0
3	82	1000	BMA	1432.62479350419	879.07313019199	1	9499.04994110341	385.97505932816	9885.02500043157	1	2864	352.5	3216.5	Mb	p0=0.05, frac=0.5	0.050	BMA	0
3	83	1000	BMA	1090.22651079854	689.870269595826	1	9499.04982458415	391.97517569655	9891.0250002807	1	2129	142	2271	Mb	p0=0.05, frac=0.5	0.050	BMA	0
3	84	1000	BMA	1204.47063586964	1039.21931485004	1	9499.04971641832	389.97528490124	9889.02500131957	1	2806	140	2946	Mb	p0=0.05, frac=0.5	0.050	BMA	0
3	85	1000	BMA	959.862840137779	712.852454049077	1	9499.04983282525	372.975167565809	9872.02500039106	1	1902	123	2025	Mb	p0=0.05, frac=0.5	0.050	BMA	0
3	86	1000	BMA	1554.37037509957	1182.67475966171	1	9499.04989535315	388.975106060356	9888.02500141351	1	3616	139	3755	Mb	p0=0.05, frac=0.5	0.050	BMA	0
3	87	1000	BMA	1705.38087409538	1514.68091346836	1	9499.04975352191	394.975251232097	9894.02500475401	1	4629	287	4916	Mb	p0=0.05, frac=0.5	0.050	BMA	0
3	88	1000	BMA	725.969519264362	450.435011460049	1	9499.04894425082	375.976055885344	9875.02500013617	1	1280	126	1406	Mb	p0=0.05, frac=0.5	0.050	BMA	0
3	89	1000	BMA	2301.72206180519	1668.54850530914	1	9499.04996433719	395.975040428165	9895.02500476536	1	5611	146	5757	Mb	p0=0.05, frac=0.5	0.050	BMA	0
3	90	1000	BMA	1827.03965826917	1151.60584082567	1	9499.04998392462	386.975017201745	9886.02500112636	1	3915	137	4052	Mb	p0=0.05, frac=0.5	0.050	BMA	0
3	91	1000	BMA	2086.66144218078	1562.74468185622	1	9499.04995430079	387.975049375779	9887.02500367656	1	5142	138	5280	Mb	p0=0.05, frac=0.5	0.050	BMA	0
3	92	1000	BMA	1034.77710020618	909.960566846498	1	9499.04941574212	381.975585106843	9881.02500084896	1	2362	132	2494	Mb	p0=0.05, frac=0.5	0.050	BMA	0
3	93	1000	BMA	2224.58142547968	1711.58354083024	1	9499.04991405034	396.975092322773	9896.02500637312	1	5639	326	5965	Mb	p0=0.05, frac=0.5	0.050	BMA	0
3	94	1000	BMA	1520.92932905198	1170.90465758174	1	9499.04990143805	403.975100195533	9903.02500163359	1	3488	154	3642	Mb	p0=0.05, frac=0.5	0.050	BMA	0
3	95	1000	BMA	1448.49500698047	1204.48659785867	1	9499.04979489943	396.975206940038	9896.02500183947	1	3507	147	3654	Mb	p0=0.05, frac=0.5	0.050	BMA	0
3	96	1000	BMA	4371.05207210248	2396.75837518931	1	9499.05003930023	402.975002281256	9902.02504158149	1	8419	756	9175	Mb	p0=0.05, frac=0.5	0.050	BMA	0
3	97	1000	BMA	1754.94678179049	1024.97375006985	1	9499.04998415646	400.975016563695	9900.02500072015	1	3462	458.5	3920.5	Mb	p0=0.05, frac=0.5	0.050	BMA	0
3	98	1000	BMA	2557.38445320358	1484.17202044886	1	9499.04999669851	414.975006654696	9914.02500335321	1	5446	165	5611	Mb	p0=0.05, frac=0.5	0.050	BMA	0
3	99	1000	BMA	2155.34341243565	1310.12572745	1	9499.0499926987	399.97500921639	9899.02500191509	1	4620	150	4770	Mb	p0=0.05, frac=0.5	0.050	BMA	0
3	100	1000	BMA	1900.50270782323	1333.35286172377	1	9499.04996385125	402.975038180625	9902.02500203188	1	4324	153	4477	Mb	p0=0.05, frac=0.5	0.050	BMA	0
3	101	1000	BMA	1428.97767760073	935.010175379908	1	9499.04993845483	396.975062111863	9896.02500056669	1	3034	147	3181	Mb	p0=0.05, frac=0.5	0.050	BMA	0
3	102	1000	BMA	1542.78876109514	1186.09712430293	1	9499.04987368805	384.975127781445	9884.0250014695	1	3609	135	3744	Mb	p0=0.05, frac=0.5	0.050	BMA	0
3	103	1000	BMA	1126.8258035624	708.574992425726	1	9499.04981767664	369.975182535509	9869.02500021215	1	2200	287.5	2487.5	Mb	p0=0.05, frac=0.5	0.050	BMA	0
3	104	1000	BMA	1753.27946477625	1106.58479979212	1	9499.04998939313	395.975012006432	9895.02500139956	1	3382	459	3841	Mb	p0=0.05, frac=0.5	0.050	BMA	0
3	105	1000	BMA	1499.72576576694	1194.3205840448	1	9499.0498748951	405.975126867747	9905.02500176285	1	3524	156	3680	Mb	p0=0.05, frac=0.5	0.050	BMA	0
3	106	1000	BMA	2279.40206260844	1640.68322764082	1	9499.04996903039	392.975035477259	9892.02500450765	1	5524	143	5667	Mb	p0=0.05, frac=0.5	0.050	BMA	0
3	107	1000	BMA	2842.37956697427	1973.10348178609	1	9499.04998428459	384.97502729549	9884.02501158008	1	6845	381	7226	Mb	p0=0.05, frac=0.5	0.050	BMA	0
3	108	1000	BMA	1815.7502340079	1148.36433095738	1	9499.04998124851	386.975019864437	9886.02500111294	1	3895	137	4032	Mb	p0=0.05, frac=0.5	0.050	BMA	0
3	109	1000	BMA	4378.91885697987	2404.22562760736	1	9499.05003861186	404.975003338989	9904.02504195085	1	8449	739	9188	Mb	p0=0.05, frac=0.5	0.050	BMA	0
3	110	1000	BMA	1390.26683154615	851.353008508847	1	9499.04993676171	395.97506371804	9895.02500047975	1	2724	358	3082	Mb	p0=0.05, frac=0.5	0.050	BMA	0
3	111	1000	BMA	1656.77200442249	945.337634486298	1	9499.04998731854	396.975013174558	9896.02500049309	1	3125	471.5	3596.5	Mb	p0=0.05, frac=0.5	0.050	BMA	0
3	112	1000	BMA	2972.54107059431	1996.4843726838	1	9499.04999811613	387.975014495634	9887.02501261177	1	6972	429	7401	Mb	p0=0.05, frac=0.5	0.050	BMA	0
3	113	1000	BMA	2578.03826149067	1794.30676912672	1	9499.04997219047	405.975034286543	9905.02500647701	1	6170	156	6326	Mb	p0=0.05, frac=0.5	0.050	BMA	0
3	114	1000	BMA	1756.67090785497	1016.68981830576	1	9499.0499870145	400.975013672721	9900.02500068722	1	3421	473	3894	Mb	p0=0.05, frac=0.5	0.050	BMA	0
3	115	1000	BMA	1354.2796282563	901.155960529095	1	9499.04991330881	393.975087207052	9893.02500051586	1	2884	144	3028	Mb	p0=0.05, frac=0.5	0.050	BMA	0
3	116	1000	BMA	1503.86031521016	1133.77761486651	1	9499.04990950329	399.975091966786	9899.02500147008	1	3383	150	3533	Mb	p0=0.05, frac=0.5	0.050	BMA	0
3	117	1000	BMA	2121.82844688802	1578.19379479038	1	9499.04995767599	388.975046148618	9888.02500382461	1	5215	139	5354	Mb	p0=0.05, frac=0.5	0.050	BMA	0
3	118	1000	BMA	1186.32370562643	805.432721804753	1	9499.04980189966	380.975198487121	9880.02500038677	1	2498	131	2629	Mb	p0=0.05, frac=0.5	0.050	BMA	0
3	119	1000	BMA	1805.20681227562	1517.00742565015	1	9499.04977972855	377.975224470985	9877.02500419953	1	4731	261	4992	Mb	p0=0.05, frac=0.5	0.050	BMA	0
3	120	1000	BMA	3435.07494340834	2293.91779619624	1	9499.05000045536	369.975023585916	9869.02502404128	1	7976	400	8376	Mb	p0=0.05, frac=0.5	0.050	BMA	0
3	121	1000	BMA	1809.62057935705	1367.33759473543	1	9499.0499002303	397.975102117346	9897.02500234765	1	4317	148	4465	Mb	p0=0.05, frac=0.5	0.050	BMA	0
3	122	1000	BMA	1987.8892810759	1371.93179345297	1	9499.04996951654	404.975032747474	9904.02500226401	1	4504	155	4659	Mb	p0=0.05, frac=0.5	0.050	BMA	0
3	123	1000	BMA	2665.80453794745	1764.79510200369	1	9499.05000040738	406.975007239815	9906.02500764719	1	6059	475	6534	Mb	p0=0.05, frac=0.5	0.050	BMA	0
3	124	1000	BMA	1040.00384210177	631.645541127917	1	9499.04979801425	375.975202167749	9875.025000182	1	1888	306	2194	Mb	p0=0.05, frac=0.5	0.050	BMA	0
3	125	1000	BMA	1379.06771069995	1139.74023727679	1	9499.0497687283	388.975232834342	9888.02500156264	1	3275	139	3414	Mb	p0=0.05, frac=0.5	0.050	BMA	0
3	126	1000	BMA	1445.72533273875	708.889709233106	1	9499.04998715238	412.975013016526	9912.02500016891	1	2314	507.5	2821.5	Mb	p0=0.05, frac=0.5	0.050	BMA	0
3	127	1000	BMA	2535.11326806538	1868.53517377227	1	9499.04995576739	414.975053096364	9914.02500886376	1	6301	375	6676	Mb	p0=0.05, frac=0.5	0.050	BMA	0
3	128	1000	BMA	1238.54607858164	809.724810646496	1	9499.04985012134	386.975150303796	9886.02500042514	1	2484	137	2621	Mb	p0=0.05, frac=0.5	0.050	BMA	0
3	129	1000	BMA	1650.00908155274	1082.37520622393	1	9499.04996258534	413.975038312124	9913.02500089746	1	3602	164	3766	Mb	p0=0.05, frac=0.5	0.050	BMA	0
3	130	1000	BMA	1094.59147523553	617.658808679613	1	9499.04994083032	395.97505937893	9895.02500020925	1	1886	387.5	2273.5	Mb	p0=0.05, frac=0.5	0.050	BMA	0
3	131	1000	BMA	2201.73249783955	1602.08545246256	1	9499.04996584738	389.975038252503	9889.02500409988	1	5354	140	5494	Mb	p0=0.05, frac=0.5	0.050	BMA	0
3	132	1000	BMA	1691.5172254531	1165.50455200226	1	9499.04995203721	389.975049205804	9889.02500124301	1	3877	140	4017	Mb	p0=0.05, frac=0.5	0.050	BMA	0
3	133	1000	BMA	2303.37180218578	1378.82494306869	1	9499.0499940144	405.975008374153	9905.02500238855	1	4934	156	5090	Mb	p0=0.05, frac=0.5	0.050	BMA	0
3	134	1000	BMA	763.482033853424	280.771379307158	1	9499.04964966081	389.975350343821	9889.02500000463	1	938	357	1295	Mb	p0=0.05, frac=0.5	0.050	BMA	0
3	135	1000	BMA	2744.61570787344	1954.8044713573	1	9499.04996830404	382.975042554198	9882.02501085824	1	6742	348	7090	Mb	p0=0.05, frac=0.5	0.050	BMA	0
3	136	1000	BMA	1367.68626037911	1103.99259685947	1	9499.04977777276	381.975223411322	9881.02500118408	1	3237	132	3369	Mb	p0=0.05, frac=0.5	0.050	BMA	0
3	137	1000	BMA	1142.13796589391	638.909665620885	1	9499.0499664226	407.97503382587	9907.02500024847	1	1903	425	2328	Mb	p0=0.05, frac=0.5	0.050	BMA	0
3	138	1000	BMA	3517.92722947307	2175.06111870763	1	9499.05001249135	412.975007499471	9912.02501999083	1	7682	518	8200	Mb	p0=0.05, frac=0.5	0.050	BMA	0
3	139	1000	BMA	2290.2267331242	1650.93320550746	1	9499.04996819592	393.975036409572	9893.02500460549	1	5558	144	5702	Mb	p0=0.05, frac=0.5	0.050	BMA	0
3	140	1000	BMA	1153.73804945049	707.563132010041	1	9499.04985372225	371.975146475799	9871.02500019805	1	2206	309.5	2515.5	Mb	p0=0.05, frac=0.5	0.050	BMA	0
3	141	1000	BMA	1418.29305190558	822.352706936871	1	9499.04996587909	397.975034521985	9897.02500040108	1	2624	411.5	3035.5	Mb	p0=0.05, frac=0.5	0.050	BMA	0
3	142	1000	BMA	2563.31902585584	1885.89367533238	1	9499.04995348764	375.975055712928	9875.02500920057	1	6438	322	6760	Mb	p0=0.05, frac=0.5	0.050	BMA	0
3	143	1000	BMA	1184.6744642436	1079.4894130286	1	9499.04961938334	389.975382083676	9889.02500146701	1	2899	140	3039	Mb	p0=0.05, frac=0.5	0.050	BMA	0
3	144	1000	BMA	1180.82847459716	601.898929171235	1	9499.04993749577	396.975062610006	9896.02500010578	1	1916	401	2317	Mb	p0=0.05, frac=0.5	0.050	BMA	0
3	145	1000	BMA	951.79883550125	367.922739268851	1	9499.04992413541	398.975075872634	9898.02500000805	1	1236	422	1658	Mb	p0=0.05, frac=0.5	0.050	BMA	0
3	146	1000	BMA	1947.88793118234	1400.3277799906	1	9499.04995624411	406.975046216017	9906.02500246013	1	4533	157	4690	Mb	p0=0.05, frac=0.5	0.050	BMA	0
3	147	1000	BMA	3537.32334788063	2131.37099357475	1	9499.05001647367	406.975002781296	9906.02501925496	1	7573	588	8161	Mb	p0=0.05, frac=0.5	0.050	BMA	0
3	148	1000	BMA	2162.44076166362	1662.66263893764	1	9499.04991564983	391.975090119381	9891.02500576922	1	5445	322	5767	Mb	p0=0.05, frac=0.5	0.050	BMA	0
3	149	1000	BMA	2465.81418907794	1718.73721803319	1	9499.04997489783	398.975030608321	9898.02500550615	1	5891	149	6040	Mb	p0=0.05, frac=0.5	0.050	BMA	0
3	150	1000	BMA	1640.12712459334	946.726987958178	1	9499.04998475419	395.975015755942	9895.02500051013	1	3130	457	3587	Mb	p0=0.05, frac=0.5	0.050	BMA	0
3	151	1000	BMA	1659.75786476623	976.503260868086	1	9499.04997906632	396.975021530777	9896.0250005971	1	3258	434.5	3692.5	Mb	p0=0.05, frac=0.5	0.050	BMA	0
3	152	1000	BMA	1140.25286107194	1166.81375809797	1	9499.04933118904	391.975670617484	9891.02500180653	1	3129	142	3271	Mb	p0=0.05, frac=0.5	0.050	BMA	0
3	153	1000	BMA	2966.01460869229	1983.18810981472	1	9499.05000053895	386.975011812243	9886.02501235119	1	6928	442	7370	Mb	p0=0.05, frac=0.5	0.050	BMA	0
3	154	1000	BMA	2221.7901100877	1408.15103479926	1	9499.0500009507	395.975002327429	9895.02500327813	1	4595	537	5132	Mb	p0=0.05, frac=0.5	0.050	BMA	0
3	155	1000	BMA	1168.96924271939	583.807502909058	1	9499.04994686601	406.975053257515	9906.02500012352	1	1816	421.5	2237.5	Mb	p0=0.05, frac=0.5	0.050	BMA	0
3	156	1000	BMA	1949.47861871829	1365.58119370025	1	9499.04996432343	402.975037929971	9902.0250022534	1	4451	153	4604	Mb	p0=0.05, frac=0.5	0.050	BMA	0
3	157	1000	BMA	1177.65050905816	719.909990432194	1	9499.04988307203	383.975117204801	9883.02500027683	1	2207	329	2536	Mb	p0=0.05, frac=0.5	0.050	BMA	0
3	158	1000	BMA	1713.14953762216	991.614015294791	1	9499.04998634087	398.975014280143	9898.02500062101	1	3314	467	3781	Mb	p0=0.05, frac=0.5	0.050	BMA	0
3	159	1000	BMA	2127.00000424905	1579.5616285872	1	9499.04995471226	388.97504912893	9888.02500384119	1	5223	139	5362	Mb	p0=0.05, frac=0.5	0.050	BMA	0
3	160	1000	BMA	2944.45035991321	1999.25496814667	1	9499.04999292995	387.975019578264	9887.02501250821	1	6969	408	7377	Mb	p0=0.05, frac=0.5	0.050	BMA	0
3	161	1000	BMA	1976.22233256081	1507.12798350666	1	9499.04994310561	383.975060096111	9883.02500320172	1	4895	134	5029	Mb	p0=0.05, frac=0.5	0.050	BMA	0
3	162	1000	BMA	1331.12581062858	782.685580038805	1	9499.04994944509	392.975050901452	9892.02500034654	1	2463	385	2848	Mb	p0=0.05, frac=0.5	0.050	BMA	0
3	163	1000	BMA	1910.02170066922	1443.60713454561	1	9499.04994260107	377.975060168319	9877.02500276939	1	4673	128	4801	Mb	p0=0.05, frac=0.5	0.050	BMA	0
3	164	1000	BMA	1589.17581474452	1595.42375161665	1	9499.04962094723	407.975384987327	9907.02500593456	1	4895	294	5189	Mb	p0=0.05, frac=0.5	0.050	BMA	0
3	165	1000	BMA	2588.79499486423	1842.73864472684	1	9499.04997719353	412.975031409159	9912.02500860269	1	6258	400	6658	Mb	p0=0.05, frac=0.5	0.050	BMA	0
3	166	1000	BMA	2031.63377174716	1528.1085718816	1	9499.04994825242	384.975055135785	9884.0250033882	1	5002	135	5137	Mb	p0=0.05, frac=0.5	0.050	BMA	0
3	167	1000	BMA	2337.93533790152	1605.53863472394	1	9499.04996826105	423.975035814626	9923.02500407568	1	5411	174	5585	Mb	p0=0.05, frac=0.5	0.050	BMA	0
3	168	1000	BMA	1151.85657999674	790.636932227003	1	9499.04978605502	381.975214316959	9881.02500037198	1	2436	132	2568	Mb	p0=0.05, frac=0.5	0.050	BMA	0
3	169	1000	BMA	1140.29281731983	1060.90585685697	1	9499.04945971289	381.975541590909	9881.0250013038	1	2833	132	2965	Mb	p0=0.05, frac=0.5	0.050	BMA	0
3	170	1000	BMA	2093.53499826945	1441.33445628754	1	9499.04996773714	407.975035026045	9907.02500276318	1	4777	158	4935	Mb	p0=0.05, frac=0.5	0.050	BMA	0
3	171	1000	BMA	738.275072018564	473.773798679679	1	9499.04889370407	392.976106464982	9892.02500016905	1	1304	143	1447	Mb	p0=0.05, frac=0.5	0.050	BMA	0
3	172	1000	BMA	1724.93882902461	1515.23954386004	1	9499.0496683125	374.975335886288	9874.02500419879	1	4671	237	4908	Mb	p0=0.05, frac=0.5	0.050	BMA	0
3	173	1000	BMA	2260.45531281722	1710.83304447971	1	9499.0499354406	398.975070940788	9898.02500638138	1	5655	342	5997	Mb	p0=0.05, frac=0.5	0.050	BMA	0
3	174	1000	BMA	2233.50351843735	1501.02692828984	1	9499.04997370428	413.975029498349	9913.02500320263	1	5058	164	5222	Mb	p0=0.05, frac=0.5	0.050	BMA	0
3	175	1000	BMA	1488.996983079	1195.54926537274	1	9499.04978607746	380.975215485003	9880.02500156246	1	3574	131	3705	Mb	p0=0.05, frac=0.5	0.050	BMA	0
3	176	1000	BMA	1539.00945312077	1073.79869306872	1	9499.04993131673	423.975069607122	9923.02500092385	1	3327	174	3501	Mb	p0=0.05, frac=0.5	0.050	BMA	0
3	177	1000	BMA	2147.94806321725	1575.67177112051	1	9499.04996326609	387.975040573079	9887.02500383917	1	5236	138	5374	Mb	p0=0.05, frac=0.5	0.050	BMA	0
3	178	1000	BMA	1901.77190783934	1313.57542001336	1	9499.04996624186	397.975035743826	9897.02500198569	1	4489	148	4637	Mb	p0=0.05, frac=0.5	0.050	BMA	0
3	179	1000	BMA	1176.03468236757	803.118027583211	1	9499.04979649616	359.975203809938	9859.02500030609	1	2498	110	2608	Mb	p0=0.05, frac=0.5	0.050	BMA	0
3	180	1000	BMA	1624.0407146375	1254.14949164937	1	9499.0498800481	390.975121710569	9890.02500175867	1	3854	141	3995	Mb	p0=0.05, frac=0.5	0.050	BMA	0
3	181	1000	BMA	2379.39577597328	1668.42539170472	1	9499.04997496357	394.975029940117	9894.02500490369	1	5690	145	5835	Mb	p0=0.05, frac=0.5	0.050	BMA	0
3	182	1000	BMA	2056.82903891847	1655.77334877089	1	9499.04984967498	389.975155958154	9889.02500563313	1	5355	292	5647	Mb	p0=0.05, frac=0.5	0.050	BMA	0
3	183	1000	BMA	1094.77151513755	723.354725985699	1	9499.04979692175	390.975203416208	9890.02500033795	1	2189	141	2330	Mb	p0=0.05, frac=0.5	0.050	BMA	0
3	184	1000	BMA	1941.41171167089	1215.17551575702	1	9499.04998319993	392.975018193847	9892.02500139378	1	4177	143	4320	Mb	p0=0.05, frac=0.5	0.050	BMA	0
3	185	1000	BMA	1436.88944067897	842.488382015426	1	9499.04996865151	385.975031683978	9885.02500033548	1	2717	405	3122	Mb	p0=0.05, frac=0.5	0.050	BMA	0
3	186	1000	BMA	606.170712734832	305.449780914885	1	9499.04822649804	378.976773540691	9878.02500003873	1	839	247.5	1086.5	Mb	p0=0.05, frac=0.5	0.050	BMA	0
3	187	1000	BMA	2044.27472488761	1522.48002332878	1	9499.0499545119	383.975048852286	9883.02500336418	1	5002	134	5136	Mb	p0=0.05, frac=0.5	0.050	BMA	0
3	188	1000	BMA	1913.72829715956	1197.48647419252	1	9499.04998541365	390.975015901978	9890.02500131563	1	4108	141	4249	Mb	p0=0.05, frac=0.5	0.050	BMA	0
3	189	1000	BMA	942.936910722116	485.848689885274	1	9499.04974761058	381.975252451212	9881.02500006179	1	1508	323	1831	Mb	p0=0.05, frac=0.5	0.050	BMA	0
3	190	1000	BMA	2071.68642951275	1565.7246345212	1	9499.04994869795	388.975054982906	9888.02500368086	1	5134	139	5273	Mb	p0=0.05, frac=0.5	0.050	BMA	0
3	191	1000	BMA	1337.32749458099	666.571317774504	1	9499.04997525955	406.975024884026	9906.02500014358	1	2156	460.5	2616.5	Mb	p0=0.05, frac=0.5	0.050	BMA	0
3	192	1000	BMA	1284.75308938278	587.189369192037	1	9499.04998354847	402.975016498994	9902.02500004746	1	1938	484.5	2422.5	Mb	p0=0.05, frac=0.5	0.050	BMA	0
3	193	1000	BMA	1232.7646865899	763.304159021478	1	9499.04989484025	386.975105498424	9886.02500033867	1	2368	328.5	2696.5	Mb	p0=0.05, frac=0.5	0.050	BMA	0
3	194	1000	BMA	2217.56922066931	1730.8195909434	1	9499.04989388158	397.975112716309	9897.02500659789	1	5695	318	6013	Mb	p0=0.05, frac=0.5	0.050	BMA	0
3	195	1000	BMA	975.230271581003	413.560617970371	1	9499.04991113493	391.975088879594	9891.02500001453	1	1361	401.5	1762.5	Mb	p0=0.05, frac=0.5	0.050	BMA	0
3	196	1000	BMA	1088.65281168315	476.565737543482	1	9499.04994109487	400.975058931839	9900.02500002671	1	1572	426.5	1998.5	Mb	p0=0.05, frac=0.5	0.050	BMA	0
3	197	1000	BMA	1688.45540333465	1016.94238194387	1	9499.04996820044	411.975032673098	9911.02500087354	1	3384	162	3546	Mb	p0=0.05, frac=0.5	0.050	BMA	0
3	198	1000	BMA	1277.29189048199	863.07465707408	1	9499.04987347753	389.975126986287	9889.02500046381	1	2722	140	2862	Mb	p0=0.05, frac=0.5	0.050	BMA	0
3	199	1000	BMA	2035.92327843696	1520.98203516585	1	9499.04995339905	383.975049946999	9883.02500334605	1	4990	134	5124	Mb	p0=0.05, frac=0.5	0.050	BMA	0
3	200	1000	BMA	2532.41937111588	1479.49584749201	1	9499.04999573847	414.97500754275	9914.02500328122	1	5409	165	5574	Mb	p0=0.05, frac=0.5	0.050	BMA	0
3	201	1000	BMA	1547.61094561786	997.528865769701	1	9499.0499582535	402.975042430954	9902.02500068446	1	3294	153	3447	Mb	p0=0.05, frac=0.5	0.050	BMA	0
3	202	1000	BMA	1558.05418780528	1019.14056994272	1	9499.0499491111	376.9750515929	9876.025000704	1	3342	127	3469	Mb	p0=0.05, frac=0.5	0.050	BMA	0
3	203	1000	BMA	1687.44004846642	1218.16972783164	1	9499.04994391538	391.975057597833	9891.02500151321	1	3838	142	3980	Mb	p0=0.05, frac=0.5	0.050	BMA	0
3	204	1000	BMA	2795.22885209516	1953.49948641428	1	9499.04998339026	382.975027673056	9882.02501106332	1	6762	377	7139	Mb	p0=0.05, frac=0.5	0.050	BMA	0
3	205	1000	BMA	1140.71591981957	644.333701421216	1	9499.04991587475	382.975084295048	9882.0250001698	1	1975	365	2340	Mb	p0=0.05, frac=0.5	0.050	BMA	0
3	206	1000	BMA	1892.29287426441	1186.45644617304	1	9499.04998504966	389.975016217792	9889.02500126746	1	4061	140	4201	Mb	p0=0.05, frac=0.5	0.050	BMA	0
3	207	1000	BMA	1840.49585843435	1357.10558061783	1	9499.04992901766	398.975073246058	9898.02500226372	1	4322	149	4471	Mb	p0=0.05, frac=0.5	0.050	BMA	0
3	208	1000	BMA	2650.1954871381	1828.49725009521	1	9499.04997421936	408.975032802841	9908.0250070222	1	6316	159	6475	Mb	p0=0.05, frac=0.5	0.050	BMA	0
3	209	1000	BMA	2267.75312890755	1617.27170516309	1	9499.04997087959	390.975033430599	9890.02500431019	1	5457	141	5598	Mb	p0=0.05, frac=0.5	0.050	BMA	0
3	210	1000	BMA	1183.88442445127	726.372127633591	1	9499.04987639395	384.975123890647	9884.02500028459	1	2231	325.5	2556.5	Mb	p0=0.05, frac=0.5	0.050	BMA	0
3	211	1000	BMA	3399.22549165126	2122.73936380986	1	9499.05001132864	404.975006504138	9904.02501783278	1	7504	516	8020	Mb	p0=0.05, frac=0.5	0.050	BMA	0
3	212	1000	BMA	1556.8298395842	1126.26340202899	1	9499.04992944252	383.975071727076	9883.0250011696	1	3495	134	3629	Mb	p0=0.05, frac=0.5	0.050	BMA	0
3	213	1000	BMA	4615.87074351914	2401.77226925251	1	9499.05004655282	411.975000898998	9911.02504745182	1	8445	910	9355	Mb	p0=0.05, frac=0.5	0.050	BMA	0
3	214	1000	BMA	2858.51270135446	1960.38523821945	1	9499.04999302497	383.975018432653	9883.02501145762	1	6811	406	7217	Mb	p0=0.05, frac=0.5	0.050	BMA	0
3	215	1000	BMA	1654.29464035874	1520.77133810574	1	9499.04953574078	373.975468506719	9873.02500424749	1	4637	219	4856	Mb	p0=0.05, frac=0.5	0.050	BMA	0
3	216	1000	BMA	1891.38784382003	1524.35825395047	1	9499.04985803076	378.975146241814	9878.02500427258	1	4817	284	5101	Mb	p0=0.05, frac=0.5	0.050	BMA	0
3	217	1000	BMA	1108.50314041579	587.210825035218	1	9499.04990536101	380.975094721317	9880.02500008233	1	1860	364	2224	Mb	p0=0.05, frac=0.5	0.050	BMA	0
3	218	1000	BMA	2687.29279582023	1834.0035452565	1	9499.04997576025	408.97503142917	9908.02500718942	1	6363	159	6522	Mb	p0=0.05, frac=0.5	0.050	BMA	0
3	219	1000	BMA	1884.72321589453	1183.83863226373	1	9499.04998365797	389.975017598014	9889.02500125598	1	4047	140	4187	Mb	p0=0.05, frac=0.5	0.050	BMA	0
3	220	1000	BMA	1421.8839862907	1517.77153453367	1	9499.04933999884	393.975664992591	9893.02500499143	1	4495	255	4750	Mb	p0=0.05, frac=0.5	0.050	BMA	0
3	221	1000	BMA	982.428907339694	658.633278443177	1	9499.04965245492	383.975347820121	9883.02500027504	1	1943	134	2077	Mb	p0=0.05, frac=0.5	0.050	BMA	0
3	222	1000	BMA	2554.98409160847	1782.91827026915	1	9499.04997164972	404.975034656942	9904.02500630667	1	6123	155	6278	Mb	p0=0.05, frac=0.5	0.050	BMA	0
3	223	1000	BMA	1178.11355140437	649.004750907877	1	9499.04988955827	386.975110569561	9886.02500012783	1	2072	349	2421	Mb	p0=0.05, frac=0.5	0.050	BMA	0
3	224	1000	BMA	1191.04671606607	975.3353076767	1	9499.04971515061	378.975285843106	9878.02500099372	1	2687	129	2816	Mb	p0=0.05, frac=0.5	0.050	BMA	0
3	225	1000	BMA	1494.92957348329	1146.94064749991	1	9499.04987509795	384.975126195712	9884.02500129366	1	3471	135	3606	Mb	p0=0.05, frac=0.5	0.050	BMA	0
3	226	1000	BMA	2149.26290210005	1605.34553085034	1	9499.04995596935	391.975048084324	9891.02500405367	1	5308	142	5450	Mb	p0=0.05, frac=0.5	0.050	BMA	0
3	227	1000	BMA	1861.36972606385	1265.6959548915	1	9499.04996929314	396.975032388092	9896.02500168123	1	4307	147	4454	Mb	p0=0.05, frac=0.5	0.050	BMA	0
3	228	1000	BMA	1706.60610371758	1010.97957367687	1	9499.04997770477	398.975022990221	9898.02500069499	1	3409	430.5	3839.5	Mb	p0=0.05, frac=0.5	0.050	BMA	0
3	229	1000	BMA	1357.08699952189	829.75748093572	1	9499.04993288892	381.975067459163	9881.02500034809	1	2666	349	3015	Mb	p0=0.05, frac=0.5	0.050	BMA	0
3	230	1000	BMA	1614.77229645425	1248.89259626635	1	9499.04989749071	404.975104520964	9904.02500201168	1	3780	155	3935	Mb	p0=0.05, frac=0.5	0.050	BMA	0
3	231	1000	BMA	2180.71131222038	1598.37364889938	1	9499.04996327739	389.975040766522	9889.02500404392	1	5323	140	5463	Mb	p0=0.05, frac=0.5	0.050	BMA	0
3	232	1000	BMA	4082.28569928088	2376.61999571256	1	9499.05003047873	391.975004855846	9891.02503533458	1	8331	621	8952	Mb	p0=0.05, frac=0.5	0.050	BMA	0
3	233	1000	BMA	2045.39219915734	1650.16872074711	1	9499.0498551808	391.975150366899	9891.0250055477	1	5325	296	5621	Mb	p0=0.05, frac=0.5	0.050	BMA	0
3	234	1000	BMA	1451.16433044103	945.294977841634	1	9499.04997512888	392.975025855263	9892.02500098414	1	2678	418	3096	Mb	p0=0.05, frac=0.5	0.050	BMA	0
3	235	1000	BMA	2188.17869290335	1615.11718096108	1	9499.04995702725	391.975047150316	9891.02500417757	1	5370	142	5512	Mb	p0=0.05, frac=0.5	0.050	BMA	0
3	236	1000	BMA	2261.99939891495	1628.9730364069	1	9499.04996800183	391.975036388241	9891.02500439007	1	5478	142	5620	Mb	p0=0.05, frac=0.5	0.050	BMA	0
3	237	1000	BMA	4382.16073919783	2395.4079100174	1	9499.0500397951	402.975001991515	9902.02504178661	1	8415	768	9183	Mb	p0=0.05, frac=0.5	0.050	BMA	0
3	238	1000	BMA	2026.99501105091	1615.90876481416	1	9499.04986911142	386.975136085365	9886.02500519679	1	5207	296	5503	Mb	p0=0.05, frac=0.5	0.050	BMA	0
3	239	1000	BMA	2104.64979960658	1286.42218822191	1	9499.04999196263	397.975009809446	9897.02500177208	1	4512	148	4660	Mb	p0=0.05, frac=0.5	0.050	BMA	0
3	240	1000	BMA	1854.47811311347	1414.94221375371	1	9499.04993047062	375.975072102288	9875.02500257291	1	4545	126	4671	Mb	p0=0.05, frac=0.5	0.050	BMA	0
3	241	1000	BMA	1847.31399846814	1333.30188512589	1	9499.04995092136	416.975051481279	9916.02500240263	1	4219	167	4386	Mb	p0=0.05, frac=0.5	0.050	BMA	0
3	242	1000	BMA	1388.59811059006	837.330247242131	1	9499.049934206	398.975066230629	9898.02500043663	1	2671	367	3038	Mb	p0=0.05, frac=0.5	0.050	BMA	0
3	243	1000	BMA	2137.86950411273	1581.96457225931	1	9499.0499557024	388.975048169214	9888.02500387162	1	5240	139	5379	Mb	p0=0.05, frac=0.5	0.050	BMA	0
3	244	1000	BMA	2124.93762731026	1637.18014414029	1	9499.04991528203	389.975090181413	9889.02500546345	1	5339	320	5659	Mb	p0=0.05, frac=0.5	0.050	BMA	0
3	245	1000	BMA	1399.66510559239	1178.60610446333	1	9499.04976459365	393.975237135936	9893.02500172959	1	3392	144	3536	Mb	p0=0.05, frac=0.5	0.050	BMA	0
3	246	1000	BMA	3808.56023543751	2158.07335327962	1	9499.05002176827	413.975000922604	9913.02502269088	1	7721	724	8445	Mb	p0=0.05, frac=0.5	0.050	BMA	0
3	247	1000	BMA	2052.95654203804	1554.22316734504	1	9499.04994783053	387.975055751825	9887.02500358236	1	5088	138	5226	Mb	p0=0.05, frac=0.5	0.050	BMA	0
3	248	1000	BMA	1319.61453280024	1060.2092570376	1	9499.04981047325	391.975190771244	9891.02500124449	1	3015	142	3157	Mb	p0=0.05, frac=0.5	0.050	BMA	0
3	249	1000	BMA	915.124930960915	381.553479525178	1	9499.04986576954	387.975134240363	9887.02500000991	1	1261	382.5	1643.5	Mb	p0=0.05, frac=0.5	0.050	BMA	0
3	250	1000	BMA	2356.11219225167	1686.64978724128	1	9499.04996976675	396.975035243307	9896.02500501006	1	5708	147	5855	Mb	p0=0.05, frac=0.5	0.050	BMA	0
3	251	1000	BMA	1616.54977431832	1011.33222096385	1	9499.04994582719	407.975055047344	9907.02500087454	1	3300	158	3458	Mb	p0=0.05, frac=0.5	0.050	BMA	0
3	252	1000	BMA	712.880793964626	393.683011543735	1	9499.04908303551	391.975917088659	9891.02500012417	1	1125	142	1267	Mb	p0=0.05, frac=0.5	0.050	BMA	0
3	253	1000	BMA	1478.60115197698	1126.85382595408	1	9499.04987735104	382.975123868541	9882.02500121958	1	3409	133	3542	Mb	p0=0.05, frac=0.5	0.050	BMA	0
3	254	1000	BMA	1318.8354259207	1011.24573084776	1	9499.04982402273	370.97517687021	9870.02500089294	1	2984	121	3105	Mb	p0=0.05, frac=0.5	0.050	BMA	0
3	255	1000	BMA	2737.62942041263	1918.41446123877	1	9499.04998710429	379.975023185044	9879.02501028934	1	6625	385	7010	Mb	p0=0.05, frac=0.5	0.050	BMA	0
3	256	1000	BMA	1525.94775793183	961.448863467758	1	9499.04996275776	398.975037842476	9898.02500060024	1	3184	149	3333	Mb	p0=0.05, frac=0.5	0.050	BMA	0
3	257	1000	BMA	1465.26723502833	962.007450098007	1	9499.0499433333	371.975057236592	9871.02500056989	1	3125	122	3247	Mb	p0=0.05, frac=0.5	0.050	BMA	0
3	258	1000	BMA	1542.41095076999	902.567576051751	1	9499.04997738007	390.975023056262	9890.02500043633	1	2952	426.5	3378.5	Mb	p0=0.05, frac=0.5	0.050	BMA	0
3	259	1000	BMA	1381.60676673743	861.307766895413	1	9499.04997753024	390.975023190503	9890.02500072075	1	2422	426	2848	Mb	p0=0.05, frac=0.5	0.050	BMA	0
3	260	1000	BMA	1660.21927834198	1258.55575168742	1	9499.04990956801	393.975092176525	9893.02500174453	1	3902	144	4046	Mb	p0=0.05, frac=0.5	0.050	BMA	0
3	261	1000	BMA	4047.68255050487	2374.72814360785	1	9499.05002906741	390.975005601909	9890.02503466932	1	8322	603	8925	Mb	p0=0.05, frac=0.5	0.050	BMA	0
3	262	1000	BMA	1547.53153156442	1145.02524371491	1	9499.04991200178	382.975089277566	9882.02500127935	1	3524	133	3657	Mb	p0=0.05, frac=0.5	0.050	BMA	0
3	263	1000	BMA	1479.62362390601	920.466857517289	1	9499.04992858235	389.975071926395	9889.02500050874	1	3011	140	3151	Mb	p0=0.05, frac=0.5	0.050	BMA	0
3	264	1000	BMA	1092.94963974297	657.149605186864	1	9499.04985250843	378.975147694971	9878.0250002034	1	1983	323.5	2306.5	Mb	p0=0.05, frac=0.5	0.050	BMA	0
3	265	1000	BMA	1391.00859366454	1080.37658478199	1	9499.04983317082	379.97516790451	9879.02500107533	1	3212	130	3342	Mb	p0=0.05, frac=0.5	0.050	BMA	0
3	266	1000	BMA	1492.66639439953	1255.71277335512	1	9499.04985516834	410.975147126722	9910.02500229507	1	3671	161	3832	Mb	p0=0.05, frac=0.5	0.050	BMA	0
3	267	1000	BMA	1939.33802360297	1302.12879028402	1	9499.0499943396	384.975008142038	9884.02500248164	1	4092	454	4546	Mb	p0=0.05, frac=0.5	0.050	BMA	0
3	268	1000	BMA	1583.23990858333	1310.18947516906	1	9499.04982159023	404.975180774927	9904.02500236515	1	3921	155	4076	Mb	p0=0.05, frac=0.5	0.050	BMA	0
3	269	1000	BMA	1283.64166622287	1509.23913282684	1	9499.04884026397	384.976164469222	9884.02500473319	1	4382	220	4602	Mb	p0=0.05, frac=0.5	0.050	BMA	0
3	270	1000	BMA	4103.46662240585	2379.49546387887	1	9499.05003102172	392.97500476954	9892.02503579126	1	8342	627	8969	Mb	p0=0.05, frac=0.5	0.050	BMA	0
3	271	1000	BMA	1868.86769311822	1344.94446153399	1	9499.04995023595	399.975051926287	9899.02500216223	1	4321	150	4471	Mb	p0=0.05, frac=0.5	0.050	BMA	0
3	272	1000	BMA	977.622354479439	649.933223637988	1	9499.04970981062	391.975290491707	9891.02500030233	1	1862	142	2004	Mb	p0=0.05, frac=0.5	0.050	BMA	0
3	273	1000	BMA	2189.68215227981	1330.22933333968	1	9499.04999183108	401.975010205697	9901.02500203677	1	4702	152	4854	Mb	p0=0.05, frac=0.5	0.050	BMA	0
3	274	1000	BMA	1838.72607983689	1281.2018119449	1	9499.04996429989	396.97503748306	9896.02500178295	1	4342	147	4489	Mb	p0=0.05, frac=0.5	0.050	BMA	0
3	275	1000	BMA	2167.6971444127	1193.45313734097	1	9499.04999588818	418.975005390513	9918.0250012787	1	4171	606	4777	Mb	p0=0.05, frac=0.5	0.050	BMA	0
3	276	1000	BMA	1964.38510382967	1409.48576120544	1	9499.0499518813	404.975050669393	9904.0250025507	1	4572	155	4727	Mb	p0=0.05, frac=0.5	0.050	BMA	0
3	277	1000	BMA	1209.38724544853	804.650430125822	1	9499.04985574753	382.975144628003	9882.02500037553	1	2525	133	2658	Mb	p0=0.05, frac=0.5	0.050	BMA	0
3	278	1000	BMA	3607.46935588784	2342.40718878611	1	9499.04999906668	379.9750280845	9879.02502715118	1	8155	404	8559	Mb	p0=0.05, frac=0.5	0.050	BMA	0
3	279	1000	BMA	927.791378490991	605.405338702099	1	9499.04957250656	380.975427712573	9880.02500021913	1	1792	131	1923	Mb	p0=0.05, frac=0.5	0.050	BMA	0
3	280	1000	BMA	2895.56256110403	1992.23331898302	1	9499.0499877049	387.975024422217	9887.02501212711	1	6923	392	7315	Mb	p0=0.05, frac=0.5	0.050	BMA	0
3	281	1000	BMA	965.792841850271	368.740720672965	1	9499.04991702367	408.975082988825	9908.02500001249	1	1234	430	1664	Mb	p0=0.05, frac=0.5	0.050	BMA	0
3	282	1000	BMA	1986.49764942037	1484.9780007886	1	9499.04995320012	380.975049873901	9880.02500307402	1	4852	131	4983	Mb	p0=0.05, frac=0.5	0.050	BMA	0
3	283	1000	BMA	1322.65125134301	837.31852778365	1	9499.04992555906	403.975074912018	9903.02500047108	1	2662	154	2816	Mb	p0=0.05, frac=0.5	0.050	BMA	0
3	284	1000	BMA	1208.24214570171	731.592162408822	1	9499.04990163687	373.975098581345	9873.02500021822	1	2292	334.5	2626.5	Mb	p0=0.05, frac=0.5	0.050	BMA	0
3	285	1000	BMA	1197.0428547144	890.429541090166	1	9499.04980147372	421.97519926721	9921.02500074093	1	2459	172	2631	Mb	p0=0.05, frac=0.5	0.050	BMA	0
3	286	1000	BMA	3608.73445131963	2160.76019733074	1	9499.05001736023	410.975003238567	9910.0250205988	1	7679	584	8263	Mb	p0=0.05, frac=0.5	0.050	BMA	0
3	287	1000	BMA	1067.34065446102	1263.49124887568	1	9499.0487878326	385.976214268638	9885.02500210124	1	3427	136	3563	Mb	p0=0.05, frac=0.5	0.050	BMA	0
3	288	1000	BMA	1735.6037042674	1450.07943520124	1	9499.04985646527	392.975147695723	9892.025004161	1	4417	309	4726	Mb	p0=0.05, frac=0.5	0.050	BMA	0
3	289	1000	BMA	1673.5011077229	1263.73319459205	1	9499.04990973657	392.975092041236	9892.02500177781	1	3928	143	4071	Mb	p0=0.05, frac=0.5	0.050	BMA	0
3	290	1000	BMA	1299.7298387319	777.762030158168	1	9499.04994625511	401.975054093592	9901.0250003487	1	2523	152	2675	Mb	p0=0.05, frac=0.5	0.050	BMA	0
3	291	1000	BMA	1634.53456340438	981.287298994931	1	9499.04996726572	408.975033504054	9908.02500076978	1	3250	159	3409	Mb	p0=0.05, frac=0.5	0.050	BMA	0
3	292	1000	BMA	1824.91811856397	1410.63443143334	1	9499.04991766757	375.975084865744	9875.02500253331	1	4504	126	4630	Mb	p0=0.05, frac=0.5	0.050	BMA	0
3	293	1000	BMA	1469.73935392641	908.550978419436	1	9499.04993950758	400.975061090475	9900.02500059806	1	2925	151	3076	Mb	p0=0.05, frac=0.5	0.050	BMA	0
3	294	1000	BMA	1213.67132853599	651.375130559671	1	9499.04993113301	387.975068988015	9887.02500012102	1	2087	380	2467	Mb	p0=0.05, frac=0.5	0.050	BMA	0
3	295	1000	BMA	1995.51400742783	1486.02460018728	1	9499.04995630781	380.975046780186	9880.025003088	1	4864	131	4995	Mb	p0=0.05, frac=0.5	0.050	BMA	0
3	296	1000	BMA	1832.32418976283	1032.45587587852	1	9499.0499922393	404.975008456455	9904.02500069576	1	3480	518.5	3998.5	Mb	p0=0.05, frac=0.5	0.050	BMA	0
3	297	1000	BMA	2260.3843775203	1665.5436420204	1	9499.04996011159	396.97504456269	9896.02500467428	1	5563	147	5710	Mb	p0=0.05, frac=0.5	0.050	BMA	0
3	298	1000	BMA	1152.18307981859	563.687391769373	1	9499.0499520207	394.975048058215	9894.02500007892	1	1796	418	2214	Mb	p0=0.05, frac=0.5	0.050	BMA	0
3	299	1000	BMA	1889.15433793002	1080.55819702222	1	9499.0499907934	406.975010074755	9906.02500086816	1	3693	507	4200	Mb	p0=0.05, frac=0.5	0.050	BMA	0
3	300	1000	BMA	1170.51094895803	989.421338039335	1	9499.04965524446	384.975345801852	9884.02500104631	1	2691	135	2826	Mb	p0=0.05, frac=0.5	0.050	BMA	0
3	301	1000	BMA	1339.97867686855	1174.62691313261	1	9499.04969166416	393.975310063755	9893.02500172792	1	3323	144	3467	Mb	p0=0.05, frac=0.5	0.050	BMA	0
3	302	1000	BMA	1144.12188519573	881.823748036523	1	9499.04975296924	376.975247750302	9876.02500071954	1	2448	127	2575	Mb	p0=0.05, frac=0.5	0.050	BMA	0
3	303	1000	BMA	1110.9579185489	706.867179251914	1	9499.04979810131	368.975202114854	9868.02500021616	1	2190	276	2466	Mb	p0=0.05, frac=0.5	0.050	BMA	0
3	304	1000	BMA	1427.28468422723	1113.0214183372	1	9499.04987604951	399.975125359465	9899.02500140897	1	3252	150	3402	Mb	p0=0.05, frac=0.5	0.050	BMA	0
3	305	1000	BMA	3074.6500384107	2026.66895041616	1	9499.05000222371	391.975011474017	9891.02501369772	1	7105	452	7557	Mb	p0=0.05, frac=0.5	0.050	BMA	0
3	306	1000	BMA	4256.66372545766	2387.68217852663	1	9499.05003630836	397.975002639958	9897.02503894832	1	8380	706	9086	Mb	p0=0.05, frac=0.5	0.050	BMA	0
3	307	1000	BMA	2325.68061629416	1655.76336436146	1	9499.0499712101	393.975033493969	9893.02500470407	1	5606	144	5750	Mb	p0=0.05, frac=0.5	0.050	BMA	0
3	308	1000	BMA	2624.22719510489	1905.02845898785	1	9499.04996272663	377.975046945319	9877.02500967195	1	6529	335	6864	Mb	p0=0.05, frac=0.5	0.050	BMA	0
3	309	1000	BMA	1212.32201778339	588.325064893341	1	9499.04996770009	398.975032387386	9898.02500008747	1	1887	441	2328	Mb	p0=0.05, frac=0.5	0.050	BMA	0
3	310	1000	BMA	803.196992684168	770.039453587922	1	9499.0487291062	382.976271393162	9882.02500049936	1	1851	133	1984	Mb	p0=0.05, frac=0.5	0.050	BMA	0
3	311	1000	BMA	2829.21741111764	1952.05230842159	1	9499.04999109757	382.975020097097	9882.02501119467	1	6772	399	7171	Mb	p0=0.05, frac=0.5	0.050	BMA	0
3	312	1000	BMA	1361.31430139331	708.330374884059	1	9499.04997508581	395.975025060552	9895.02500014636	1	2298	445.5	2743.5	Mb	p0=0.05, frac=0.5	0.050	BMA	0
3	313	1000	BMA	1627.70588795651	1171.34813902762	1	9499.04993927414	385.975062080366	9885.02500135451	1	3669	136	3805	Mb	p0=0.05, frac=0.5	0.050	BMA	0
3	314	1000	BMA	2145.83688124672	1649.50491840608	1	9499.04994263063	399.975061761749	9899.02500439238	1	5415	150	5565	Mb	p0=0.05, frac=0.5	0.050	BMA	0
3	315	1000	BMA	1218.71500003563	980.77832653971	1	9499.04975517198	385.975245822038	9885.02500099402	1	2728	136	2864	Mb	p0=0.05, frac=0.5	0.050	BMA	0
3	316	1000	BMA	1676.66819222583	979.385213189981	1	9499.04998175761	397.975018837626	9897.02500059524	1	3269	445	3714	Mb	p0=0.05, frac=0.5	0.050	BMA	0
3	317	1000	BMA	2553.99733457265	1792.89248263095	1	9499.04998507883	409.975022733918	9909.02500781274	1	6083	413	6496	Mb	p0=0.05, frac=0.5	0.050	BMA	0
3	318	1000	BMA	2188.39171163016	1599.64673403015	1	9499.04995421016	389.975049854707	9889.02500406486	1	5333	140	5473	Mb	p0=0.05, frac=0.5	0.050	BMA	0
3	319	1000	BMA	3887.26420428072	2357.31346273318	1	9499.05002371017	384.975007858342	9884.02503156851	1	8246	544	8790	Mb	p0=0.05, frac=0.5	0.050	BMA	0
3	320	1000	BMA	1072.63662716068	1004.53201655378	1	9499.0493751343	376.975625986511	9876.02500112082	1	2625	127	2752	Mb	p0=0.05, frac=0.5	0.050	BMA	0
3	321	1000	BMA	1030.38255887692	487.280979003094	1	9499.04988396767	397.975116096513	9897.02500006418	1	1545	383.5	1928.5	Mb	p0=0.05, frac=0.5	0.050	BMA	0
3	322	1000	BMA	1623.8557055209	938.056553546863	1	9499.04998452588	394.975015967775	9894.02500049365	1	3094	454.5	3548.5	Mb	p0=0.05, frac=0.5	0.050	BMA	0
3	323	1000	BMA	2082.580059956	1546.75001509667	1	9499.04995774386	385.975045819927	9885.02500356378	1	5100	136	5236	Mb	p0=0.05, frac=0.5	0.050	BMA	0
3	324	1000	BMA	1578.3546355059	1081.30617014883	1	9499.04995243783	383.975048539362	9883.02500097719	1	3543	134	3677	Mb	p0=0.05, frac=0.5	0.050	BMA	0
3	325	1000	BMA	1126.64501553558	787.908144752588	1	9499.04974832284	383.975252053082	9883.02500037592	1	2406	134	2540	Mb	p0=0.05, frac=0.5	0.050	BMA	0
3	326	1000	BMA	1561.13422364769	1134.89928264878	1	9499.04991873936	387.975082428583	9887.02500116794	1	3519	138	3657	Mb	p0=0.05, frac=0.5	0.050	BMA	0
3	327	1000	BMA	2057.62248643321	1758.64735863023	1	9499.0498928726	388.975114106121	9888.02500697872	1	5779	273	6052	Mb	p0=0.05, frac=0.5	0.050	BMA	0
3	328	1000	BMA	2074.56832624412	1545.2037280317	1	9499.0499529556	385.975050589869	9885.02500354547	1	5087	136	5223	Mb	p0=0.05, frac=0.5	0.050	BMA	0
3	329	1000	BMA	1208.15141725228	677.891716512683	1	9499.04987782408	389.975122328315	9889.0250001524	1	2170	341.5	2511.5	Mb	p0=0.05, frac=0.5	0.050	BMA	0
3	330	1000	BMA	1013.95750340032	464.147027381271	1	9499.049902357	395.975097693178	9895.02500005018	1	1479	394.5	1873.5	Mb	p0=0.05, frac=0.5	0.050	BMA	0
3	331	1000	BMA	2657.45023835547	1829.71982177488	1	9499.04997373445	408.975033320434	9908.02500705489	1	6325	159	6484	Mb	p0=0.05, frac=0.5	0.050	BMA	0
3	332	1000	BMA	1585.82159720727	1204.52891396449	1	9499.04990943228	402.975092354214	9902.0250017865	1	3638	153	3791	Mb	p0=0.05, frac=0.5	0.050	BMA	0
3	333	1000	BMA	1331.19664265197	829.839356039395	1	9499.04991084213	380.975089517632	9880.02500035976	1	2666	322.5	2988.5	Mb	p0=0.05, frac=0.5	0.050	BMA	0
3	334	1000	BMA	1136.4680147436	578.085579253107	1	9499.04992580686	393.975074289948	9893.02500009681	1	1829	391	2220	Mb	p0=0.05, frac=0.5	0.050	BMA	0
3	335	1000	BMA	2218.44046182028	1592.10382081836	1	9499.04997045958	388.975033591005	9888.02500405058	1	5348	139	5487	Mb	p0=0.05, frac=0.5	0.050	BMA	0
3	336	1000	BMA	1651.30078096274	1287.1139671201	1	9499.04989266754	406.975109546662	9906.0250022142	1	3917	157	4074	Mb	p0=0.05, frac=0.5	0.050	BMA	0
3	337	1000	BMA	4749.05883205128	2405.21661773432	1	9499.0500504337	417.975000622203	9917.02505105591	1	8458	996	9454	Mb	p0=0.05, frac=0.5	0.050	BMA	0
3	338	1000	BMA	952.025674669215	574.835852136405	1	9499.0497072593	401.975292948749	9901.02500020805	1	1740	152	1892	Mb	p0=0.05, frac=0.5	0.050	BMA	0
3	339	1000	BMA	1918.24956699771	1425.03083104234	1	9499.04993293636	406.975069717871	9906.02500265423	1	4566	157	4723	Mb	p0=0.05, frac=0.5	0.050	BMA	0
3	340	1000	BMA	1403.08513952062	1281.24209038363	1	9499.04973638081	408.975266041968	9908.02500242278	1	3682	159	3841	Mb	p0=0.05, frac=0.5	0.050	BMA	0
3	341	1000	BMA	1213.00005069633	564.903361467823	1	9499.04996274338	410.975037346667	9910.02500009004	1	1828	450.5	2278.5	Mb	p0=0.05, frac=0.5	0.050	BMA	0
3	342	1000	BMA	1088.69902367199	626.854735695676	1	9499.04982233348	399.975177838778	9899.02500017225	1	1908	326.5	2234.5	Mb	p0=0.05, frac=0.5	0.050	BMA	0
3	343	1000	BMA	1416.93497529744	835.856712675826	1	9499.04996375859	384.975036571965	9884.02500033055	1	2691	395.5	3086.5	Mb	p0=0.05, frac=0.5	0.050	BMA	0
3	344	1000	BMA	1777.65964892013	1067.89192656864	1	9499.04997137828	402.975029495675	9902.02500087395	1	3632	153	3785	Mb	p0=0.05, frac=0.5	0.050	BMA	0
3	345	1000	BMA	2484.71476389433	1869.27537395645	1	9499.04993210234	374.975076617831	9874.02500872017	1	6341	300	6641	Mb	p0=0.05, frac=0.5	0.050	BMA	0
3	346	1000	BMA	1830.22307120561	1371.33971177698	1	9499.0499160663	399.975086285794	9899.02500235209	1	4347	150	4497	Mb	p0=0.05, frac=0.5	0.050	BMA	0
3	347	1000	BMA	1240.86178720533	748.887283158935	1	9499.04991359464	375.975086639441	9875.02500023409	1	2359	342	2701	Mb	p0=0.05, frac=0.5	0.050	BMA	0
3	348	1000	BMA	2511.8998085713	1742.6909668578	1	9499.04997503792	400.97503078723	9900.02500582515	1	5991	151	6142	Mb	p0=0.05, frac=0.5	0.050	BMA	0
3	349	1000	BMA	1079.64687759616	741.214205691073	1	9499.04972527843	376.975275035537	9876.02500031396	1	2259	127	2386	Mb	p0=0.05, frac=0.5	0.050	BMA	0
3	350	1000	BMA	2101.57450664203	1285.56943308093	1	9499.04999162681	397.975010139603	9897.02500176641	1	4507	148	4655	Mb	p0=0.05, frac=0.5	0.050	BMA	0
3	351	1000	BMA	1378.90196121998	901.230992431359	1	9499.04991949713	404.975081180454	9904.02500067759	1	2778	155	2933	Mb	p0=0.05, frac=0.5	0.050	BMA	0
3	352	1000	BMA	3789.67745049682	2172.20171639837	1	9499.05002174973	414.975001083859	9914.02502283359	1	7755	686	8441	Mb	p0=0.05, frac=0.5	0.050	BMA	0
3	353	1000	BMA	1667.98054798963	851.770355628737	1	9499.04999331012	411.975006974359	9911.02500028448	1	2829	546.5	3375.5	Mb	p0=0.05, frac=0.5	0.050	BMA	0
3	354	1000	BMA	3088.03069937997	2030.5988397022	1	9499.05000263531	391.9750112202	9891.02501385551	1	7123	454	7577	Mb	p0=0.05, frac=0.5	0.050	BMA	0
3	355	1000	BMA	3295.05921063734	2137.01473947264	1	9499.04999966629	405.975017580267	9905.02501724656	1	7501	442	7943	Mb	p0=0.05, frac=0.5	0.050	BMA	0
3	356	1000	BMA	1708.8987618942	1457.00540864864	1	9499.04974999992	371.975253698827	9871.02500369874	1	4468	248	4716	Mb	p0=0.05, frac=0.5	0.050	BMA	0
3	357	1000	BMA	1644.10561437758	841.926580418278	1	9499.04999203275	410.975008239852	9910.0250002726	1	2794	536.5	3330.5	Mb	p0=0.05, frac=0.5	0.050	BMA	0
3	358	1000	BMA	1731.19114164064	1044.36178219009	1	9499.0499957834	407.97500548526	9907.02500126866	1	3135	514	3649	Mb	p0=0.05, frac=0.5	0.050	BMA	0
3	359	1000	BMA	1975.68874042448	1375.71571728867	1	9499.04996720058	404.975035093483	9904.02500229406	1	4501	155	4656	Mb	p0=0.05, frac=0.5	0.050	BMA	0
3	360	1000	BMA	1801.82519226654	1029.2599242288	1	9499.04998615146	418.975014714652	9918.02500086611	1	3499	481	3980	Mb	p0=0.05, frac=0.5	0.050	BMA	0
3	361	1000	BMA	3804.32536912527	2347.10991663096	1	9499.0500206632	381.975009392377	9881.02503005558	1	8203	516	8719	Mb	p0=0.05, frac=0.5	0.050	BMA	0
3	362	1000	BMA	915.408169546494	340.139373401247	1	9499.04990593884	403.975094069502	9903.02500000834	1	1141	421	1562	Mb	p0=0.05, frac=0.5	0.050	BMA	0
3	363	1000	BMA	2168.76032542447	1581.67591759993	1	9499.04998184357	413.97502361821	9913.02500546178	1	5145	412	5557	Mb	p0=0.05, frac=0.5	0.050	BMA	0
3	364	1000	BMA	978.426397832193	717.836325872167	1	9499.04946789594	378.975532421018	9878.02500031696	1	2102	129	2231	Mb	p0=0.05, frac=0.5	0.050	BMA	0
3	365	1000	BMA	1518.47102639425	902.224745885475	1	9499.04996498954	402.975035579403	9902.02500056894	1	2944	404	3348	Mb	p0=0.05, frac=0.5	0.050	BMA	0
3	366	1000	BMA	1905.99773277556	1195.19550928633	1	9499.04998393233	390.975017372305	9890.02500130464	1	4095	141	4236	Mb	p0=0.05, frac=0.5	0.050	BMA	0
3	367	1000	BMA	1670.21816715719	969.385405638861	1	9499.0499847306	396.975015839027	9896.02500056962	1	3222	457.5	3679.5	Mb	p0=0.05, frac=0.5	0.050	BMA	0
3	368	1000	BMA	1531.1731189123	1233.57577150798	1	9499.0498478669	400.975154094452	9900.02500196135	1	3662	151	3813	Mb	p0=0.05, frac=0.5	0.050	BMA	0
3	369	1000	BMA	1487.53871180809	769.519845782465	1	9499.04998484976	402.975015346178	9902.02500019593	1	2524	484	3008	Mb	p0=0.05, frac=0.5	0.050	BMA	0
3	370	1000	BMA	2259.9346999093	1645.46433715152	1	9499.04995906314	393.975045451135	9893.02500451427	1	5514	144	5658	Mb	p0=0.05, frac=0.5	0.050	BMA	0
3	371	1000	BMA	938.183910440715	645.978115319702	1	9499.04953292767	384.975467346303	9884.02500027397	1	1868	135	2003	Mb	p0=0.05, frac=0.5	0.050	BMA	0
3	372	1000	BMA	1253.97025639864	796.07678135923	1	9499.04988222758	387.975118168323	9887.02500039591	1	2474	138	2612	Mb	p0=0.05, frac=0.5	0.050	BMA	0
3	373	1000	BMA	1374.72347338824	1046.99509758094	1	9499.04987874819	395.97512240554	9895.02500115373	1	3047	146	3193	Mb	p0=0.05, frac=0.5	0.050	BMA	0
3	374	1000	BMA	1548.10110306369	1203.8848948646	1	9499.04985577866	384.975145780916	9884.02500155958	1	3656	135	3791	Mb	p0=0.05, frac=0.5	0.050	BMA	0
3	375	1000	BMA	1145.42303465656	687.239904981509	1	9499.04989155322	391.97510870025	9891.02500025347	1	2187	142	2329	Mb	p0=0.05, frac=0.5	0.050	BMA	0
3	376	1000	BMA	1942.804880233	1376.72640422335	1	9499.04995644167	401.975045910675	9901.02500235235	1	4472	152	4624	Mb	p0=0.05, frac=0.5	0.050	BMA	0
3	377	1000	BMA	1401.63480197187	645.546315251277	1	9499.04998688887	410.975013181183	9910.02500007005	1	2149	514.5	2663.5	Mb	p0=0.05, frac=0.5	0.050	BMA	0
3	378	1000	BMA	1775.63398917699	1238.2675843699	1	9499.04996210532	392.975039487835	9892.02500159315	1	4162	143	4305	Mb	p0=0.05, frac=0.5	0.050	BMA	0
3	379	1000	BMA	3464.62458889158	2299.21672316108	1	9499.05000226312	370.975022229518	9870.02502449264	1	7998	408	8406	Mb	p0=0.05, frac=0.5	0.050	BMA	0
3	380	1000	BMA	1401.0283320654	639.239171554819	1	9499.04999097491	409.975009090668	9909.02500006557	1	2121	526.5	2647.5	Mb	p0=0.05, frac=0.5	0.050	BMA	0
3	381	1000	BMA	1378.17579590477	880.579942807617	1	9499.04993928297	390.975061180879	9890.02500046385	1	2858	141	2999	Mb	p0=0.05, frac=0.5	0.050	BMA	0
3	382	1000	BMA	2256.03585194034	1636.67471522733	1	9499.04996611493	392.975038324728	9892.02500443966	1	5490	143	5633	Mb	p0=0.05, frac=0.5	0.050	BMA	0
3	383	1000	BMA	1691.20798659315	976.231647536867	1	9499.04998664712	397.975013932753	9897.02500057987	1	3249	467	3716	Mb	p0=0.05, frac=0.5	0.050	BMA	0
3	384	1000	BMA	896.952745353915	387.543883270321	1	9499.04979868602	394.975201332235	9894.02500001825	1	1247	364.5	1611.5	Mb	p0=0.05, frac=0.5	0.050	BMA	0
3	385	1000	BMA	2301.39050879681	1643.15552553577	1	9499.04997047537	392.975034087831	9892.0250045632	1	5552	143	5695	Mb	p0=0.05, frac=0.5	0.050	BMA	0
3	386	1000	BMA	2606.91409905564	1789.93497541631	1	9499.04997593781	404.975030574231	9904.02500651204	1	6190	155	6345	Mb	p0=0.05, frac=0.5	0.050	BMA	0
3	387	1000	BMA	1245.64765049785	1038.60058682793	1	9499.0496620228	373.975338992208	9873.02500101501	1	2956	124	3080	Mb	p0=0.05, frac=0.5	0.050	BMA	0
3	388	1000	BMA	1390.52552006798	1147.68728608282	1	9499.04978714013	391.975214452582	9891.02500159271	1	3303	142	3445	Mb	p0=0.05, frac=0.5	0.050	BMA	0
3	389	1000	BMA	1452.9159266095	1112.9192005663	1	9499.0498620028	378.975139197096	9878.0250011999	1	3349	129	3478	Mb	p0=0.05, frac=0.5	0.050	BMA	0
3	390	1000	BMA	3716.08697491801	2335.87967677869	1	9499.05001686418	378.97501165677	9878.02502852095	1	8155	487	8642	Mb	p0=0.05, frac=0.5	0.050	BMA	0
3	391	1000	BMA	1537.81777599111	1149.3336462564	1	9499.04991808294	400.975083445311	9900.02500152825	1	3455	151	3606	Mb	p0=0.05, frac=0.5	0.050	BMA	0
3	392	1000	BMA	4235.7754776526	2385.39117506731	1	9499.05003582688	396.975002643834	9896.02503847072	1	8370	699	9069	Mb	p0=0.05, frac=0.5	0.050	BMA	0
3	393	1000	BMA	1585.38204741512	1176.77833392387	1	9499.04991804828	388.975083315819	9888.0250013641	1	3636	139	3775	Mb	p0=0.05, frac=0.5	0.050	BMA	0
3	394	1000	BMA	1604.66747158339	1519.56546002987	1	9499.04959023122	391.975414549249	9891.02500478047	1	4585	262	4847	Mb	p0=0.05, frac=0.5	0.050	BMA	0
3	395	1000	BMA	2885.43747236979	1970.51381231804	1	9499.04999380451	384.97501794245	9884.02501174696	1	6855	410	7265	Mb	p0=0.05, frac=0.5	0.050	BMA	0
3	396	1000	BMA	1708.30018942374	1493.39416157151	1	9499.04968501308	373.975318993632	9873.02500400671	1	4586	239	4825	Mb	p0=0.05, frac=0.5	0.050	BMA	0
3	397	1000	BMA	2403.20642158705	1317.94322636365	1	9499.04999581935	428.975006176157	9928.0250019955	1	4771	631	5402	Mb	p0=0.05, frac=0.5	0.050	BMA	0
3	398	1000	BMA	1919.66944434899	1300.3599933146	1	9499.04999290076	383.975009585497	9883.02500248625	1	4076	444	4520	Mb	p0=0.05, frac=0.5	0.050	BMA	0
3	399	1000	BMA	1463.77159961838	883.898540927071	1	9499.04995270369	387.975047720485	9887.02500042418	1	2882	374	3256	Mb	p0=0.05, frac=0.5	0.050	BMA	0
3	400	1000	BMA	2927.97947238457	2007.53672493805	1	9499.04998660552	388.975025943734	9888.02501254925	1	6986	390	7376	Mb	p0=0.05, frac=0.5	0.050	BMA	0
4	1	1000	BMA	1686.10510182084	660.889172675313	1	9499.04999984961	449.975000197709	9949.02500004732	1	2232	723	2955	Mb	p0=0.05, frac=0.5	0.050	BMA	0
4	2	1000	BMA	1457.0525967823	619.218080308487	1	9499.04999270556	429.975007349118	9929.02500005468	1	2053	576	2629	Mb	p0=0.05, frac=0.5	0.050	BMA	0
4	3	1000	BMA	1616.89621981406	793.701765951384	1	9499.04999744846	442.975002814728	9942.02500026319	1	2492	584	3076	Mb	p0=0.05, frac=0.5	0.050	BMA	0
4	4	1000	BMA	1374.21140255607	480.470747595093	1	9499.04999961629	433.975000388322	9933.02500000462	1	1659	648	2307	Mb	p0=0.05, frac=0.5	0.050	BMA	0
4	5	1000	BMA	1193.30931766021	421.525691008906	1	9499.04999511769	437.97500488678	9937.02500000447	1	1439	564	2003	Mb	p0=0.05, frac=0.5	0.050	BMA	0
4	6	1000	BMA	1501.43207941495	602.076794620471	1	9499.04999960953	422.97500041524	9922.02500002477	1	2022	637	2659	Mb	p0=0.05, frac=0.5	0.050	BMA	0
4	7	1000	BMA	2501.09840221543	1274.0286392562	1	9499.05000161467	432.975000108246	9932.02500172291	1	4291	784	5075	Mb	p0=0.05, frac=0.5	0.050	BMA	0
4	8	1000	BMA	1306.50270744444	553.104757689318	1	9499.04999570114	437.97500435829	9937.02500005943	1	1741	567	2308	Mb	p0=0.05, frac=0.5	0.050	BMA	0
4	9	1000	BMA	1350.08760604891	482.463619924938	1	9499.04999891285	435.975001093411	9935.02500000626	1	1658	626	2284	Mb	p0=0.05, frac=0.5	0.050	BMA	0
4	10	1000	BMA	1559.94139681981	775.822892981812	1	9499.04999445386	425.975005740855	9925.02500019472	1	2465	539	3004	Mb	p0=0.05, frac=0.5	0.050	BMA	0
4	11	1000	BMA	3323.41935856813	1952.26232575344	1	9499.05000421837	456.975008365794	9956.02501258417	1	7172	572.5	7744.5	Mb	p0=0.05, frac=0.5	0.050	BMA	0
4	12	1000	BMA	2784.2876866881	2034.18251456663	1	9499.04988007988	433.975131654652	9933.02501173453	1	7033	184	7217	Mb	p0=0.05, frac=0.5	0.050	BMA	0
4	13	1000	BMA	1713.89554923038	863.093106347478	1	9499.04999708219	430.975003262453	9930.02500034464	1	2747	583	3330	Mb	p0=0.05, frac=0.5	0.050	BMA	0
4	14	1000	BMA	2006.9089898115	1079.63796597486	1	9499.05000008115	439.975000932794	9939.02500101394	1	3444	644	4088	Mb	p0=0.05, frac=0.5	0.050	BMA	0
4	15	1000	BMA	2006.26050648529	1082.63770777921	1	9499.04999947296	441.975001536754	9941.02500100971	1	3462	633	4095	Mb	p0=0.05, frac=0.5	0.050	BMA	0
4	16	1000	BMA	1050.44541201337	518.842292516678	1	9499.04989775405	430.975102272039	9930.02500002609	1	1603	424	2027	Mb	p0=0.05, frac=0.5	0.050	BMA	0
4	17	1000	BMA	2846.82240167865	1672.30684042459	1	9499.05000179664	441.975005259895	9941.02500705653	1	6286	192	6478	Mb	p0=0.05, frac=0.5	0.050	BMA	0
4	18	1000	BMA	1915.71887550344	836.259385551884	1	9499.04999990487	451.975000299449	9951.02500020432	1	2777	741	3518	Mb	p0=0.05, frac=0.5	0.050	BMA	0
4	19	1000	BMA	1450.01648836442	655.045773457366	1	9499.04999502158	443.975005092475	9943.02500011405	1	2084	567	2651	Mb	p0=0.05, frac=0.5	0.050	BMA	0
4	20	1000	BMA	1406.97168650989	459.731065829076	1	9499.04999981072	445.975000191285	9945.02500000201	1	1613	694	2307	Mb	p0=0.05, frac=0.5	0.050	BMA	0
4	21	1000	BMA	1562.6062668336	717.602518543509	1	9499.04999676203	456.975003430716	9956.02500019275	1	2278	597	2875	Mb	p0=0.05, frac=0.5	0.050	BMA	0
4	22	1000	BMA	1635.1025583883	726.942598597755	1	9499.04999956569	437.975000563416	9937.0250001291	1	2355	642	2997	Mb	p0=0.05, frac=0.5	0.050	BMA	0
4	23	1000	BMA	1782.53353748255	1222.10027186374	1	9499.04997190226	459.975030359283	9959.02500226154	1	3707	454	4161	Mb	p0=0.05, frac=0.5	0.050	BMA	0
4	24	1000	BMA	2130.91076230287	1009.19689130237	1	9499.05000043061	431.97500006951	9931.02500050012	1	3345	753	4098	Mb	p0=0.05, frac=0.5	0.050	BMA	0
4	25	1000	BMA	2643.4214934184	1506.70911911791	1	9499.05000258513	423.97500123959	9923.02500382472	1	5163	655.5	5818.5	Mb	p0=0.05, frac=0.5	0.050	BMA	0
4	26	1000	BMA	2080.17851550736	1216.33852388532	1	9499.049998564	418.975003052954	9918.02500161696	1	3929	559.5	4488.5	Mb	p0=0.05, frac=0.5	0.050	BMA	0
4	27	1000	BMA	2281.55514526189	1203.66216275661	1	9499.05000053937	440.975000887991	9940.02500142736	1	3981	696	4677	Mb	p0=0.05, frac=0.5	0.050	BMA	0
4	28	1000	BMA	1297.95311480457	562.550428673023	1	9499.0499914549	431.97500859979	9931.02500005469	1	1803	529	2332	Mb	p0=0.05, frac=0.5	0.050	BMA	0
4	29	1000	BMA	1524.5813908619	696.641140738209	1	9499.0499967338	435.975003393416	9935.02500012721	1	2223	593	2816	Mb	p0=0.05, frac=0.5	0.050	BMA	0
4	30	1000	BMA	1292.10482388913	612.341108406221	1	9499.04998976255	409.975010311861	9909.02500007441	1	1913	497	2410	Mb	p0=0.05, frac=0.5	0.050	BMA	0
4	31	1000	BMA	2350.73009222538	1151.2198254858	1	9499.05000086951	452.975000432072	9952.02500130158	1	3815	809	4624	Mb	p0=0.05, frac=0.5	0.050	BMA	0
4	32	1000	BMA	1022.97200044843	350.465031256042	1	9499.0499853495	407.97501465121	9907.0250000007	1	1212	492	1704	Mb	p0=0.05, frac=0.5	0.050	BMA	0
4	33	1000	BMA	2490.52345300935	1778.54116550364	1	9499.04998504064	419.97502298416	9919.02500802479	1	6303	409.5	6712.5	Mb	p0=0.05, frac=0.5	0.050	BMA	0
4	34	1000	BMA	1306.77561899098	512.643875099225	1	9499.0499964118	427.975003607155	9927.02500001895	1	1699	575	2274	Mb	p0=0.05, frac=0.5	0.050	BMA	0
4	35	1000	BMA	3770.20795381255	2232.93371558483	1	9499.04999886187	420.975024509208	9920.02502337108	1	8297	171	8468	Mb	p0=0.05, frac=0.5	0.050	BMA	0
4	36	1000	BMA	1301.19039158462	516.285113905303	1	9499.04999735332	444.975002662321	9944.02500001564	1	1698	587	2285	Mb	p0=0.05, frac=0.5	0.050	BMA	0
4	37	1000	BMA	2054.26965231604	1064.08821195272	1	9499.04999927803	437.975001465679	9937.0250007437	1	3480	640	4120	Mb	p0=0.05, frac=0.5	0.050	BMA	0
4	38	1000	BMA	1985.31236394988	1073.76328300324	1	9499.0499978316	432.975003092534	9932.02500092413	1	3462	595	4057	Mb	p0=0.05, frac=0.5	0.050	BMA	0
4	39	1000	BMA	1520.03476301125	776.048451087105	1	9499.04999463583	430.975005628344	9930.02500026417	1	2391	540	2931	Mb	p0=0.05, frac=0.5	0.050	BMA	0
4	40	1000	BMA	2102.98667362019	1374.01767337185	1	9499.04999800527	450.975004380389	9950.02500238566	1	4420	553	4973	Mb	p0=0.05, frac=0.5	0.050	BMA	0
4	41	1000	BMA	2032.27596385794	1080.790553846	1	9499.04999988536	442.975001117758	9942.02500100312	1	3466	652	4118	Mb	p0=0.05, frac=0.5	0.050	BMA	0
4	42	1000	BMA	1651.90142632125	745.818692000021	1	9499.04999979201	453.975000396426	9953.02500018844	1	2360	667	3027	Mb	p0=0.05, frac=0.5	0.050	BMA	0
4	43	1000	BMA	2053.29413385854	939.019954663718	1	9499.05000026162	444.975000101119	9944.02500036273	1	3110	756	3866	Mb	p0=0.05, frac=0.5	0.050	BMA	0
4	44	1000	BMA	1748.32799055864	1027.04831491311	1	9499.04999537026	434.975005697292	9934.02500106755	1	3115	529	3644	Mb	p0=0.05, frac=0.5	0.050	BMA	0
4	45	1000	BMA	1674.24017833715	868.312189575257	1	9499.04999508169	439.975005293024	9939.02500037471	1	2725	570	3295	Mb	p0=0.05, frac=0.5	0.050	BMA	0
4	46	1000	BMA	1260.49628884871	548.0549369717	1	9499.04998735527	423.975012694156	9923.02500004943	1	1753	514	2267	Mb	p0=0.05, frac=0.5	0.050	BMA	0
4	47	1000	BMA	1696.50233962294	853.467258434518	1	9499.04999459908	427.975005722644	9927.02500032173	1	2731	569	3300	Mb	p0=0.05, frac=0.5	0.050	BMA	0
4	48	1000	BMA	828.310937478654	295.237743952092	1	9499.04973479263	421.975265211877	9921.02500000451	1	974	404	1378	Mb	p0=0.05, frac=0.5	0.050	BMA	0
4	49	1000	BMA	1244.00333839653	495.199704336438	1	9499.04999215262	429.975007867499	9929.02500002012	1	1631	541	2172	Mb	p0=0.05, frac=0.5	0.050	BMA	0
4	50	1000	BMA	1245.0261252387	630.912280121279	1	9499.04997069277	447.975029434372	9947.02500012714	1	1874	486	2360	Mb	p0=0.05, frac=0.5	0.050	BMA	0
4	51	1000	BMA	2055.56522424323	980.258012296836	1	9499.05000031803	428.975000114856	9928.02500043288	1	3236	723	3959	Mb	p0=0.05, frac=0.5	0.050	BMA	0
4	52	1000	BMA	2665.0118363539	1429.17859595051	1	9499.05000250808	443.975000677121	9943.0250031852	1	4896	742	5638	Mb	p0=0.05, frac=0.5	0.050	BMA	0
4	53	1000	BMA	1427.88381141422	459.9531080383	1	9499.04999985661	454.975000146495	9954.0250000031	1	1610	714	2324	Mb	p0=0.05, frac=0.5	0.050	BMA	0
4	54	1000	BMA	938.986851049917	326.693052611473	1	9499.04994376782	419.975056233905	9919.02500000173	1	1100	458	1558	Mb	p0=0.05, frac=0.5	0.050	BMA	0
4	55	1000	BMA	2617.42803018913	1694.31755213945	1	9499.04998878868	403.975017393377	9903.02500618205	1	5941	435.5	6376.5	Mb	p0=0.05, frac=0.5	0.050	BMA	0
4	56	1000	BMA	1550.95692642686	513.339320894368	1	9499.04999994972	456.9750000561	9956.02500000582	1	1794	759	2553	Mb	p0=0.05, frac=0.5	0.050	BMA	0
4	57	1000	BMA	1274.66000365094	496.822921389241	1	9499.04999450121	441.97500551684	9941.02500001805	1	1653	560	2213	Mb	p0=0.05, frac=0.5	0.050	BMA	0
4	58	1000	BMA	1559.47749919684	828.457647538022	1	9499.04999215503	408.975008124057	9908.02500027909	1	2598	504	3102	Mb	p0=0.05, frac=0.5	0.050	BMA	0
4	59	1000	BMA	2688.28103475483	1857.01721599075	1	9499.04998045319	435.975029013984	9935.02500946717	1	6643	412	7055	Mb	p0=0.05, frac=0.5	0.050	BMA	0
4	60	1000	BMA	1819.40826769044	887.167810528585	1	9499.04999905433	441.975001262491	9941.02500031682	1	2873	629	3502	Mb	p0=0.05, frac=0.5	0.050	BMA	0
4	61	1000	BMA	1501.91311580433	634.711364410589	1	9499.04999896832	428.975001078802	9928.02500004712	1	2099	609	2708	Mb	p0=0.05, frac=0.5	0.050	BMA	0
4	62	1000	BMA	1603.8251478304	687.671414329365	1	9499.04999947191	439.975000626301	9939.02500009821	1	2234	660	2894	Mb	p0=0.05, frac=0.5	0.050	BMA	0
4	63	1000	BMA	1506.84520491049	580.610524207622	1	9499.04999956466	447.975000469573	9947.02500003423	1	1941	666	2607	Mb	p0=0.05, frac=0.5	0.050	BMA	0
4	64	1000	BMA	1225.61696634932	540.36856813518	1	9499.0499904747	418.975009593205	9918.02500006791	1	1686	510	2196	Mb	p0=0.05, frac=0.5	0.050	BMA	0
4	65	1000	BMA	2116.70926475278	1548.3528179862	1	9499.04996108906	418.975043659915	9918.02500474897	1	5203	374	5577	Mb	p0=0.05, frac=0.5	0.050	BMA	0
4	66	1000	BMA	1995.81729365191	1142.08230391291	1	9499.04999925105	424.975002191741	9924.02500144279	1	3633	592	4225	Mb	p0=0.05, frac=0.5	0.050	BMA	0
4	67	1000	BMA	1941.73742490818	917.213115492265	1	9499.05000014428	446.975000276639	9946.02500042092	1	2968	719	3687	Mb	p0=0.05, frac=0.5	0.050	BMA	0
4	68	1000	BMA	1413.62149038089	627.662346193158	1	9499.04999394892	427.975006114848	9927.02500006376	1	2041	549	2590	Mb	p0=0.05, frac=0.5	0.050	BMA	0
4	69	1000	BMA	1597.94190392177	688.357197820511	1	9499.04999898494	451.97500112888	9951.02500011382	1	2240	642	2882	Mb	p0=0.05, frac=0.5	0.050	BMA	0
4	70	1000	BMA	2438.03877256008	1223.56337452571	1	9499.05000119427	454.975000290743	9954.02500148501	1	4113	765	4878	Mb	p0=0.05, frac=0.5	0.050	BMA	0
4	71	1000	BMA	1895.56444865048	904.263067265775	1	9499.04999963808	440.975000717887	9940.02500035596	1	2949	670	3619	Mb	p0=0.05, frac=0.5	0.050	BMA	0
4	72	1000	BMA	966.772322629734	506.09185724698	1	9499.04978478722	414.975215311418	9914.02500009864	1	1413	377	1790	Mb	p0=0.05, frac=0.5	0.050	BMA	0
4	73	1000	BMA	1366.38621990675	585.388094973398	1	9499.04999631577	432.975003746302	9932.02500006208	1	1882	564	2446	Mb	p0=0.05, frac=0.5	0.050	BMA	0
4	74	1000	BMA	2717.37440553849	1513.06884869644	1	9499.05000315799	424.975000803912	9924.02500396191	1	5208	705.5	5913.5	Mb	p0=0.05, frac=0.5	0.050	BMA	0
4	75	1000	BMA	1363.14791909021	442.22511569506	1	9499.04999892279	463.975001080472	9963.02500000326	1	1554	666	2220	Mb	p0=0.05, frac=0.5	0.050	BMA	0
4	76	1000	BMA	1254.96879109312	612.699185772551	1	9499.04997752074	412.975022582903	9912.02500010365	1	1883	470	2353	Mb	p0=0.05, frac=0.5	0.050	BMA	0
4	77	1000	BMA	1315.87268796254	607.350251393358	1	9499.04999070015	432.975009414283	9932.02500011443	1	1876	524	2400	Mb	p0=0.05, frac=0.5	0.050	BMA	0
4	78	1000	BMA	1688.98836399132	560.680748251831	1	9499.04999998874	464.975000019317	9964.02500000806	1	1964	822	2786	Mb	p0=0.05, frac=0.5	0.050	BMA	0
4	79	1000	BMA	2567.44686732753	1146.18008936209	1	9499.05000099116	466.975000019484	9966.02500101064	1	3899	946	4845	Mb	p0=0.05, frac=0.5	0.050	BMA	0
4	80	1000	BMA	1936.13345173634	1044.38562136883	1	9499.04999830413	430.975002429939	9930.02500073407	1	3357	587	3944	Mb	p0=0.05, frac=0.5	0.050	BMA	0
4	81	1000	BMA	1445.29059111962	700.471608547672	1	9499.04999644852	417.97500368367	9917.02500013219	1	2191	544	2735	Mb	p0=0.05, frac=0.5	0.050	BMA	0
4	82	1000	BMA	2103.81931217652	1096.23138686826	1	9499.05000025507	432.975000674989	9932.02500093006	1	3571	669	4240	Mb	p0=0.05, frac=0.5	0.050	BMA	0
4	83	1000	BMA	1230.71994092539	418.601448163293	1	9499.04999813324	437.975001869824	9937.02500000307	1	1445	595	2040	Mb	p0=0.05, frac=0.5	0.050	BMA	0
4	84	1000	BMA	1287.36166552826	480.002772234954	1	9499.04999743738	445.975002582768	9945.02500002015	1	1577	602	2179	Mb	p0=0.05, frac=0.5	0.050	BMA	0
4	85	1000	BMA	1107.73388550166	421.52531501156	1	9499.04998913326	416.975010879152	9916.02500001241	1	1388	508	1896	Mb	p0=0.05, frac=0.5	0.050	BMA	0
4	86	1000	BMA	1539.08865194466	819.773759480245	1	9499.04998856479	412.97501168558	9912.02500025037	1	2577	491	3068	Mb	p0=0.05, frac=0.5	0.050	BMA	0
4	87	1000	BMA	2191.25709352977	1331.16038718474	1	9499.05000014238	435.975002504284	9935.02500264667	1	4329	582.5	4911.5	Mb	p0=0.05, frac=0.5	0.050	BMA	0
4	88	1000	BMA	763.767154760442	251.189444480874	1	9499.04956723431	420.975432768165	9920.02500000247	1	851	389	1240	Mb	p0=0.05, frac=0.5	0.050	BMA	0
4	89	1000	BMA	3091.53793397215	1679.46555501792	1	9499.05000575705	442.975000730732	9942.02500648778	1	5961	744.5	6705.5	Mb	p0=0.05, frac=0.5	0.050	BMA	0
4	90	1000	BMA	1371.98798211447	592.390282498892	1	9499.04999671998	427.975003334572	9927.02500005455	1	1906	564	2470	Mb	p0=0.05, frac=0.5	0.050	BMA	0
4	91	1000	BMA	1259.12311962487	584.78557803245	1	9499.04998800708	427.97501205836	9927.02500006544	1	1812	508	2320	Mb	p0=0.05, frac=0.5	0.050	BMA	0
4	92	1000	BMA	1211.57460551669	522.082942861181	1	9499.04998674506	421.975013283706	9921.02500002877	1	1676	502	2178	Mb	p0=0.05, frac=0.5	0.050	BMA	0
4	93	1000	BMA	1060.3006344033	460.934487304609	1	9499.04993912038	435.97506092811	9935.02500004849	1	1406	460	1866	Mb	p0=0.05, frac=0.5	0.050	BMA	0
4	94	1000	BMA	1390.13267302458	618.113972661763	1	9499.04999322115	441.97500686235	9941.0250000835	1	1976	551	2527	Mb	p0=0.05, frac=0.5	0.050	BMA	0
4	95	1000	BMA	1470.92776136445	651.242648629959	1	9499.04999714163	443.975002982213	9943.02500012384	1	2051	599	2650	Mb	p0=0.05, frac=0.5	0.050	BMA	0
4	96	1000	BMA	2291.0537605659	1546.57787943518	1	9499.04996603162	440.975038310702	9940.02500434232	1	5272	407	5679	Mb	p0=0.05, frac=0.5	0.050	BMA	0
4	97	1000	BMA	1891.9039630366	848.875912345077	1	9499.05000006655	434.975000148666	9934.02500021522	1	2803	718	3521	Mb	p0=0.05, frac=0.5	0.050	BMA	0
4	98	1000	BMA	2027.81824844258	1074.15780671857	1	9499.04999987376	456.975000932434	9956.02500080619	1	3460	686	4146	Mb	p0=0.05, frac=0.5	0.050	BMA	0
4	99	1000	BMA	1652.8623042566	601.226083625971	1	9499.04999998755	451.975000039842	9951.0250000274	1	2047	762	2809	Mb	p0=0.05, frac=0.5	0.050	BMA	0
4	100	1000	BMA	1587.37285091396	715.307744896293	1	9499.04999889738	449.975001245502	9949.02500014289	1	2288	625	2913	Mb	p0=0.05, frac=0.5	0.050	BMA	0
4	101	1000	BMA	1738.68383183429	729.798171708233	1	9499.04999992846	440.975000164075	9940.02500009254	1	2428	705	3133	Mb	p0=0.05, frac=0.5	0.050	BMA	0
4	102	1000	BMA	1688.62862730695	889.768037040346	1	9499.04999654657	415.975003825018	9915.02500037159	1	2816	545	3361	Mb	p0=0.05, frac=0.5	0.050	BMA	0
4	103	1000	BMA	1092.05325062686	423.219747721122	1	9499.0499793457	408.975020660589	9908.02500000629	1	1417	480	1897	Mb	p0=0.05, frac=0.5	0.050	BMA	0
4	104	1000	BMA	1199.66472396347	592.460643799293	1	9499.04990168917	424.97509836662	9924.02500005579	1	1901	405	2306	Mb	p0=0.05, frac=0.5	0.050	BMA	0
4	105	1000	BMA	2963.24687165032	1947.25939245163	1	9499.04999438322	451.975017529885	9951.02501191311	1	7066	477.5	7543.5	Mb	p0=0.05, frac=0.5	0.050	BMA	0
4	106	1000	BMA	2131.58101564423	1083.71248605737	1	9499.05000031148	435.975000527842	9935.02500083932	1	3555	689	4244	Mb	p0=0.05, frac=0.5	0.050	BMA	0
4	107	1000	BMA	2730.73062791919	1459.29312321959	1	9499.05000289649	447.97500060026	9947.02500349675	1	5025	755.5	5780.5	Mb	p0=0.05, frac=0.5	0.050	BMA	0
4	108	1000	BMA	1715.44251938578	688.024893952437	1	9499.04999998782	434.975000062756	9934.02500005057	1	2317	724	3041	Mb	p0=0.05, frac=0.5	0.050	BMA	0
4	109	1000	BMA	3458.02964837605	2254.38819782595	1	9499.04999726555	453.975025114258	9953.02502237981	1	8254	204	8458	Mb	p0=0.05, frac=0.5	0.050	BMA	0
4	110	1000	BMA	1787.14460562817	940.632351948217	1	9499.04999948743	427.975001093125	9927.02500058055	1	2939	607	3546	Mb	p0=0.05, frac=0.5	0.050	BMA	0
4	111	1000	BMA	1938.26456106599	899.571503312032	1	9499.05000004883	442.9750002727	9942.02500032153	1	2954	706	3660	Mb	p0=0.05, frac=0.5	0.050	BMA	0
4	112	1000	BMA	1918.9005117198	885.697760096202	1	9499.04999998935	439.975000313081	9939.02500030244	1	2907	706	3613	Mb	p0=0.05, frac=0.5	0.050	BMA	0
4	113	1000	BMA	2518.43427135587	1309.48526139808	1	9499.05000162881	436.975000305675	9936.02500193448	1	4425	752	5177	Mb	p0=0.05, frac=0.5	0.050	BMA	0
4	114	1000	BMA	1582.20572179296	598.828398031987	1	9499.04999987668	437.975000145308	9937.02500002199	1	2036	702	2738	Mb	p0=0.05, frac=0.5	0.050	BMA	0
4	115	1000	BMA	896.258081300335	237.85592285129	1	9499.04997172637	442.975028273723	9942.02500000009	1	852	512	1364	Mb	p0=0.05, frac=0.5	0.050	BMA	0
4	116	1000	BMA	1546.57288357652	922.433333895498	1	9499.04997527064	446.975025517401	9946.02500078804	1	2694	474	3168	Mb	p0=0.05, frac=0.5	0.050	BMA	0
4	117	1000	BMA	2136.75723965093	1384.10246362985	1	9499.04999546934	428.975007499437	9928.02500296878	1	4510	513.5	5023.5	Mb	p0=0.05, frac=0.5	0.050	BMA	0
4	118	1000	BMA	1340.32139532235	576.711388483623	1	9499.04999405465	417.975005989453	9917.0250000441	1	1880	542	2422	Mb	p0=0.05, frac=0.5	0.050	BMA	0
4	119	1000	BMA	1908.76231849023	1039.29870183629	1	9499.04999803706	427.97500280746	9927.02500084452	1	3310	584	3894	Mb	p0=0.05, frac=0.5	0.050	BMA	0
4	120	1000	BMA	2474.90837530803	1987.25758987453	1	9499.04980740154	407.975202328725	9907.02500973027	1	6744	158	6902	Mb	p0=0.05, frac=0.5	0.050	BMA	0
4	121	1000	BMA	2041.03422827774	1128.76900756287	1	9499.04999951515	432.975001754994	9932.02500127015	1	3616	612.5	4228.5	Mb	p0=0.05, frac=0.5	0.050	BMA	0
4	122	1000	BMA	1677.45536543477	648.454183054948	1	9499.04999992991	449.975000106595	9949.0250000365	1	2198	729	2927	Mb	p0=0.05, frac=0.5	0.050	BMA	0
4	123	1000	BMA	1536.70925764844	823.541745991046	1	9499.04998378969	452.97501667828	9952.02500046797	1	2481	519.5	3000.5	Mb	p0=0.05, frac=0.5	0.050	BMA	0
4	124	1000	BMA	1306.46952222605	930.960704218415	1	9499.04974823842	420.97525245381	9920.02500069223	1	2777	171	2948	Mb	p0=0.05, frac=0.5	0.050	BMA	0
4	125	1000	BMA	1113.89987347912	453.816931810013	1	9499.04998185475	425.975018200643	9925.02500005539	1	1409	501	1910	Mb	p0=0.05, frac=0.5	0.050	BMA	0
4	126	1000	BMA	1805.15203002643	726.972739663471	1	9499.05000005047	454.975000056271	9954.02500010674	1	2419	768	3187	Mb	p0=0.05, frac=0.5	0.050	BMA	0
4	127	1000	BMA	1614.06637075425	959.155305792419	1	9499.04997060579	454.975030029517	9954.02500063531	1	2929	475.5	3404.5	Mb	p0=0.05, frac=0.5	0.050	BMA	0
4	128	1000	BMA	1181.7852486491	464.039279575445	1	9499.04998761053	424.975012405089	9924.02500001562	1	1532	519	2051	Mb	p0=0.05, frac=0.5	0.050	BMA	0
4	129	1000	BMA	2104.79116796652	1000.5672570246	1	9499.05000023846	455.975000288002	9955.02500052646	1	3307	731	4038	Mb	p0=0.05, frac=0.5	0.050	BMA	0
4	130	1000	BMA	1279.03761181569	522.981764821739	1	9499.0499976889	438.975002349266	9938.02500003817	1	1662	572	2234	Mb	p0=0.05, frac=0.5	0.050	BMA	0
4	131	1000	BMA	2032.19596347816	1056.9017041319	1	9499.0499999903	445.975000907299	9945.0250008976	1	3398	664	4062	Mb	p0=0.05, frac=0.5	0.050	BMA	0
4	132	1000	BMA	1993.71969968959	1004.12787682091	1	9499.04999971038	432.975000843232	9932.02500055362	1	3277	655	3932	Mb	p0=0.05, frac=0.5	0.050	BMA	0
4	133	1000	BMA	1534.10522382368	600.376332653858	1	9499.04999923728	435.975000790633	9935.02500002791	1	2028	659	2687	Mb	p0=0.05, frac=0.5	0.050	BMA	0
4	134	1000	BMA	821.624742167734	213.983181286057	1	9499.04992653738	426.975073462627	9926.02500000001	1	774	470	1244	Mb	p0=0.05, frac=0.5	0.050	BMA	0
4	135	1000	BMA	1555.83348419459	959.2226337133	1	9499.04997147361	415.975029136452	9915.02500061006	1	2917	437	3354	Mb	p0=0.05, frac=0.5	0.050	BMA	0
4	136	1000	BMA	1555.70951109222	692.344841354013	1	9499.04999829124	436.975001805072	9936.02500009631	1	2255	602	2857	Mb	p0=0.05, frac=0.5	0.050	BMA	0
4	137	1000	BMA	988.345630225806	277.80438813614	1	9499.04998874855	449.975011252329	9949.02500000088	1	970	550	1520	Mb	p0=0.05, frac=0.5	0.050	BMA	0
4	138	1000	BMA	2611.15026010649	1289.45010050616	1	9499.05000172246	460.975000127412	9960.02500184987	1	4385	830	5215	Mb	p0=0.05, frac=0.5	0.050	BMA	0
4	139	1000	BMA	2039.89406842155	959.17773102485	1	9499.05000027784	449.97500016549	9949.02500044333	1	3154	729	3883	Mb	p0=0.05, frac=0.5	0.050	BMA	0
4	140	1000	BMA	1841.72579028313	983.061463220506	1	9499.04999693727	422.975003636416	9922.02500057369	1	3146	572	3718	Mb	p0=0.05, frac=0.5	0.050	BMA	0
4	141	1000	BMA	1352.00471253699	501.726977376537	1	9499.04999862054	436.975001392341	9936.02500001288	1	1696	614	2310	Mb	p0=0.05, frac=0.5	0.050	BMA	0
4	142	1000	BMA	1487.34085708643	717.494584997522	1	9499.04999430066	417.975005839597	9917.02500014026	1	2286	535	2821	Mb	p0=0.05, frac=0.5	0.050	BMA	0
4	143	1000	BMA	1544.15057957548	795.992954010108	1	9499.04999796467	430.97500228221	9930.02500024688	1	2454	566	3020	Mb	p0=0.05, frac=0.5	0.050	BMA	0
4	144	1000	BMA	1458.69491326858	679.417881783609	1	9499.04999396331	426.975006161639	9926.02500012495	1	2155	555	2710	Mb	p0=0.05, frac=0.5	0.050	BMA	0
4	145	1000	BMA	1168.21816742468	422.389786156847	1	9499.04999179567	441.975008212055	9941.02500000772	1	1426	546	1972	Mb	p0=0.05, frac=0.5	0.050	BMA	0
4	146	1000	BMA	2521.10147372896	1332.17749301462	1	9499.05000128985	460.97500101037	9960.02500230022	1	4511	717.5	5228.5	Mb	p0=0.05, frac=0.5	0.050	BMA	0
4	147	1000	BMA	2344.11952175761	1218.91981861546	1	9499.05000064904	445.97500083135	9945.02500148039	1	4066	711	4777	Mb	p0=0.05, frac=0.5	0.050	BMA	0
4	148	1000	BMA	2946.79075503791	1758.17205812547	1	9499.05000175204	436.975006217932	9936.02500796997	1	6331	572	6903	Mb	p0=0.05, frac=0.5	0.050	BMA	0
4	149	1000	BMA	2241.40728572466	1063.68053356469	1	9499.05000058675	437.975000062314	9937.02500064906	1	3547	782	4329	Mb	p0=0.05, frac=0.5	0.050	BMA	0
4	150	1000	BMA	1356.6497954788	520.435044137463	1	9499.04999877442	430.975001241699	9930.02500001612	1	1736	609	2345	Mb	p0=0.05, frac=0.5	0.050	BMA	0
4	151	1000	BMA	1132.54593256012	423.267678382303	1	9499.04998700379	436.975013012178	9936.02500001597	1	1382	528	1910	Mb	p0=0.05, frac=0.5	0.050	BMA	0
4	152	1000	BMA	1621.23535083517	997.215594018255	1	9499.04997057293	441.97503011467	9941.0250006876	1	3062	460	3522	Mb	p0=0.05, frac=0.5	0.050	BMA	0
4	153	1000	BMA	1493.20182497931	948.243023568086	1	9499.04995503094	429.975045933153	9929.02500096409	1	2723	422.5	3145.5	Mb	p0=0.05, frac=0.5	0.050	BMA	0
4	154	1000	BMA	2210.77286810803	1184.87642758572	1	9499.04999643926	432.975004978491	9932.02500141775	1	3980	611.5	4591.5	Mb	p0=0.05, frac=0.5	0.050	BMA	0
4	155	1000	BMA	1210.8135821752	368.48349539285	1	9499.04999828157	459.975001720828	9959.0250000024	1	1282	635	1917	Mb	p0=0.05, frac=0.5	0.050	BMA	0
4	156	1000	BMA	1567.31138578312	889.833235420013	1	9499.04997541036	462.975024984927	9962.02500039529	1	2870	489	3359	Mb	p0=0.05, frac=0.5	0.050	BMA	0
4	157	1000	BMA	1531.50707264521	698.614818709049	1	9499.04999504042	430.975005101014	9930.02500014143	1	2241	584	2825	Mb	p0=0.05, frac=0.5	0.050	BMA	0
4	158	1000	BMA	1735.90812207167	855.098088273212	1	9499.04999834632	442.975002021003	9942.02500036732	1	2707	617	3324	Mb	p0=0.05, frac=0.5	0.050	BMA	0
4	159	1000	BMA	1820.15772854119	820.045208341486	1	9499.04999996927	432.975000207977	9932.02500017725	1	2701	688	3389	Mb	p0=0.05, frac=0.5	0.050	BMA	0
4	160	1000	BMA	1934.3795041863	904.849539542281	1	9499.04999997623	440.975000374797	9940.02500035102	1	2963	700	3663	Mb	p0=0.05, frac=0.5	0.050	BMA	0
4	161	1000	BMA	1499.48005050629	630.845829956603	1	9499.04999907289	427.975000972854	9927.02500004575	1	2087	611	2698	Mb	p0=0.05, frac=0.5	0.050	BMA	0
4	162	1000	BMA	1880.71827600973	989.747602004196	1	9499.04999927688	434.975001420416	9934.02500069729	1	3131	623	3754	Mb	p0=0.05, frac=0.5	0.050	BMA	0
4	163	1000	BMA	1736.48503058344	776.337834822301	1	9499.0499998346	426.975000302152	9926.02500013675	1	2552	666	3218	Mb	p0=0.05, frac=0.5	0.050	BMA	0
4	164	1000	BMA	1479.08649705956	809.704802015014	1	9499.04999555843	442.975004858412	9942.02500041684	1	2365	534	2899	Mb	p0=0.05, frac=0.5	0.050	BMA	0
4	165	1000	BMA	3235.03014267198	1864.9193206643	1	9499.05000530464	453.97500508581	9953.02501039045	1	6816	616.5	7432.5	Mb	p0=0.05, frac=0.5	0.050	BMA	0
4	166	1000	BMA	2330.10755471914	1382.78810613545	1	9499.04999939814	411.975003180394	9911.02500257854	1	4608	571.5	5179.5	Mb	p0=0.05, frac=0.5	0.050	BMA	0
4	167	1000	BMA	1673.44929491507	825.231836913063	1	9499.04999832721	465.975002002935	9965.02500033015	1	2569	625	3194	Mb	p0=0.05, frac=0.5	0.050	BMA	0
4	168	1000	BMA	2018.97755056777	1150.33575577061	1	9499.04999437039	433.975006968272	9933.02500133866	1	3710	551.5	4261.5	Mb	p0=0.05, frac=0.5	0.050	BMA	0
4	169	1000	BMA	939.349188248449	639.312421177095	1	9499.04916122333	420.975838938449	9920.02500016178	1	1765	274	2039	Mb	p0=0.05, frac=0.5	0.050	BMA	0
4	170	1000	BMA	1341.43105270388	606.850679082821	1	9499.04998855211	441.975011511284	9941.02500006339	1	1931	537	2468	Mb	p0=0.05, frac=0.5	0.050	BMA	0
4	171	1000	BMA	1271.53677002118	603.874543738762	1	9499.04997306986	441.97502705741	9941.02500012727	1	1836	496	2332	Mb	p0=0.05, frac=0.5	0.050	BMA	0
4	172	1000	BMA	1426.17206427151	710.416173399571	1	9499.04998903715	414.975011109517	9914.02500014667	1	2234	501	2735	Mb	p0=0.05, frac=0.5	0.050	BMA	0
4	173	1000	BMA	1932.96822452527	953.653829148066	1	9499.04999917463	443.975001309784	9943.02500048442	1	3096	658	3754	Mb	p0=0.05, frac=0.5	0.050	BMA	0
4	174	1000	BMA	1767.729164467	794.704079958825	1	9499.04999891347	447.975001262619	9947.02500017608	1	2611	665	3276	Mb	p0=0.05, frac=0.5	0.050	BMA	0
4	175	1000	BMA	2048.94893326868	1115.25330473921	1	9499.04999838556	431.975002642417	9931.02500102797	1	3613	614	4227	Mb	p0=0.05, frac=0.5	0.050	BMA	0
4	176	1000	BMA	1427.58617675441	584.257097420488	1	9499.04999807977	470.975002001775	9970.02500008155	1	1832	650	2482	Mb	p0=0.05, frac=0.5	0.050	BMA	0
4	177	1000	BMA	1461.7543802616	818.663372033388	1	9499.04999681345	432.975003712498	9932.02500052595	1	2328	540	2868	Mb	p0=0.05, frac=0.5	0.050	BMA	0
4	178	1000	BMA	2034.26413973407	1009.44887578859	1	9499.05000026981	430.975000320133	9930.02500058995	1	3296	688	3984	Mb	p0=0.05, frac=0.5	0.050	BMA	0
4	179	1000	BMA	1204.26196037169	478.507609030391	1	9499.04999377639	404.975006230536	9904.02500000692	1	1606	517	2123	Mb	p0=0.05, frac=0.5	0.050	BMA	0
4	180	1000	BMA	1570.88560502577	708.851438458596	1	9499.0499979749	437.975002141554	9937.02500011646	1	2300	599	2899	Mb	p0=0.05, frac=0.5	0.050	BMA	0
4	181	1000	BMA	3024.93064168322	1612.42240197296	1	9499.05000525458	435.975000276886	9935.02500553147	1	5670	807	6477	Mb	p0=0.05, frac=0.5	0.050	BMA	0
4	182	1000	BMA	1968.4485653653	1122.13851308617	1	9499.04999381453	433.975007375485	9933.02500119002	1	3597	539.5	4136.5	Mb	p0=0.05, frac=0.5	0.050	BMA	0
4	183	1000	BMA	1337.93316834917	605.458527276918	1	9499.04999681371	431.975003318077	9931.02500013179	1	1841	559	2400	Mb	p0=0.05, frac=0.5	0.050	BMA	0
4	184	1000	BMA	1714.99021268678	710.622505795676	1	9499.04999986374	434.975000207759	9934.0250000715	1	2375	704	3079	Mb	p0=0.05, frac=0.5	0.050	BMA	0
4	185	1000	BMA	1799.46915428533	816.706022496015	1	9499.04999990988	431.975000268103	9931.02500017798	1	2683	676	3359	Mb	p0=0.05, frac=0.5	0.050	BMA	0
4	186	1000	BMA	876.845510006477	395.054532908236	1	9499.04976661263	413.975233417072	9913.0250000297	1	1145	385	1530	Mb	p0=0.05, frac=0.5	0.050	BMA	0
4	187	1000	BMA	2058.68740462843	1033.01651594893	1	9499.05000034769	431.975000320261	9931.02500066795	1	3371	686	4057	Mb	p0=0.05, frac=0.5	0.050	BMA	0
4	188	1000	BMA	1670.84351289283	688.557144174309	1	9499.04999987146	431.975000188401	9931.02500005986	1	2299	692	2991	Mb	p0=0.05, frac=0.5	0.050	BMA	0
4	189	1000	BMA	1024.239031863	361.666877381163	1	9499.04997299604	420.975027008673	9920.02500000471	1	1224	487	1711	Mb	p0=0.05, frac=0.5	0.050	BMA	0
4	190	1000	BMA	2762.57312253096	1553.36272798345	1	9499.05000343924	428.975000991722	9928.02500443097	1	5374	687	6061	Mb	p0=0.05, frac=0.5	0.050	BMA	0
4	191	1000	BMA	1325.41993830168	524.775778287691	1	9499.04999487666	436.975005155497	9936.02500003215	1	1725	577	2302	Mb	p0=0.05, frac=0.5	0.050	BMA	0
4	192	1000	BMA	1219.76621191385	362.281691195316	1	9499.04999946575	445.975000534573	9945.02500000033	1	1288	644	1932	Mb	p0=0.05, frac=0.5	0.050	BMA	0
4	193	1000	BMA	1529.84554290127	633.015203876286	1	9499.04999964372	431.975000410245	9931.02500005396	1	2074	649	2723	Mb	p0=0.05, frac=0.5	0.050	BMA	0
4	194	1000	BMA	1815.63539304218	921.033662604508	1	9499.04999800863	447.975002512285	9947.02500052092	1	2914	623	3537	Mb	p0=0.05, frac=0.5	0.050	BMA	0
4	195	1000	BMA	1024.65358007431	330.387529338368	1	9499.04999056725	431.975009436193	9931.02500000345	1	1114	532	1646	Mb	p0=0.05, frac=0.5	0.050	BMA	0
4	196	1000	BMA	1264.85128605476	461.799921707922	1	9499.04999737971	430.975002627807	9930.02500000752	1	1566	583	2149	Mb	p0=0.05, frac=0.5	0.050	BMA	0
4	197	1000	BMA	1523.19491073468	594.460867394059	1	9499.04999878705	450.975001248034	9950.02500003508	1	1998	656	2654	Mb	p0=0.05, frac=0.5	0.050	BMA	0
4	198	1000	BMA	1898.78400167918	1078.49302760733	1	9499.04999261165	433.97500832296	9933.02500093461	1	3438	521	3959	Mb	p0=0.05, frac=0.5	0.050	BMA	0
4	199	1000	BMA	2527.55769844094	1457.8902624781	1	9499.05000134887	419.975001880335	9919.0250032292	1	4955	613	5568	Mb	p0=0.05, frac=0.5	0.050	BMA	0
4	200	1000	BMA	2167.84086353033	880.221455851395	1	9499.05000019969	458.975000008821	9958.02500020851	1	2988	893	3881	Mb	p0=0.05, frac=0.5	0.050	BMA	0
4	201	1000	BMA	1293.31680403457	449.262204108059	1	9499.04999860255	443.975001402219	9943.02500000477	1	1544	616	2160	Mb	p0=0.05, frac=0.5	0.050	BMA	0
4	202	1000	BMA	2290.90707691989	1474.63424578312	1	9499.04997621297	428.975026994151	9928.02500320712	1	5152	179	5331	Mb	p0=0.05, frac=0.5	0.050	BMA	0
4	203	1000	BMA	1687.05851176423	717.856620288628	1	9499.04999978998	437.975000302768	9937.02500009274	1	2376	677	3053	Mb	p0=0.05, frac=0.5	0.050	BMA	0
4	204	1000	BMA	3404.70002712791	1898.4540929958	1	9499.05000984813	428.975002164369	9928.0250120125	1	6909	742.5	7651.5	Mb	p0=0.05, frac=0.5	0.050	BMA	0
4	205	1000	BMA	1719.78102748319	790.113359678507	1	9499.04999942034	436.975000786611	9936.02500020695	1	2546	656	3202	Mb	p0=0.05, frac=0.5	0.050	BMA	0
4	206	1000	BMA	1840.13236787747	879.380807253959	1	9499.05000007881	440.975000373006	9940.02500045182	1	2779	696	3475	Mb	p0=0.05, frac=0.5	0.050	BMA	0
4	207	1000	BMA	1822.79304134778	1126.16437236577	1	9499.04999463328	430.975006828156	9930.02500146143	1	3465	520.5	3985.5	Mb	p0=0.05, frac=0.5	0.050	BMA	0
4	208	1000	BMA	1869.75678790203	805.408134087642	1	9499.04999994406	449.97500021733	9949.02500016139	1	2676	736	3412	Mb	p0=0.05, frac=0.5	0.050	BMA	0
4	209	1000	BMA	2836.21964441649	1434.92698966297	1	9499.0500029985	450.975000067762	9950.02500306626	1	4953	853	5806	Mb	p0=0.05, frac=0.5	0.050	BMA	0
4	210	1000	BMA	1482.52537521869	560.700378498653	1	9499.04999967058	439.975000351308	9939.02500002189	1	1882	670	2552	Mb	p0=0.05, frac=0.5	0.050	BMA	0
4	211	1000	BMA	2000.38765020676	1185.63368794953	1	9499.04999841979	448.975003082898	9948.02500150269	1	3773	588	4361	Mb	p0=0.05, frac=0.5	0.050	BMA	0
4	212	1000	BMA	1250.98640717755	574.716949737697	1	9499.04998367873	426.975016385673	9926.0250000644	1	1800	495	2295	Mb	p0=0.05, frac=0.5	0.050	BMA	0
4	213	1000	BMA	3476.47103080329	1800.40364865142	1	9499.05000928828	457.975000408988	9957.02500969726	1	6519	860	7379	Mb	p0=0.05, frac=0.5	0.050	BMA	0
4	214	1000	BMA	2378.46471059288	1315.18228576109	1	9499.05000113867	431.975001044587	9931.02500218326	1	4387	661.5	5048.5	Mb	p0=0.05, frac=0.5	0.050	BMA	0
4	215	1000	BMA	1660.44791039568	816.578976950736	1	9499.04999832343	425.97500193573	9925.02500025915	1	2598	588	3186	Mb	p0=0.05, frac=0.5	0.050	BMA	0
4	216	1000	BMA	2309.66003732552	1489.99118007219	1	9499.04999064631	411.975013216545	9911.02500386286	1	5046	461	5507	Mb	p0=0.05, frac=0.5	0.050	BMA	0
4	217	1000	BMA	1249.52616013329	485.189457689987	1	9499.04999533466	420.975004676113	9920.02500001078	1	1629	546	2175	Mb	p0=0.05, frac=0.5	0.050	BMA	0
4	218	1000	BMA	1887.13238915892	968.398665597564	1	9499.04999681864	439.975003750216	9939.02500056885	1	3117	614	3731	Mb	p0=0.05, frac=0.5	0.050	BMA	0
4	219	1000	BMA	1655.54102879347	782.790976641774	1	9499.04999855651	423.975001609517	9923.02500016603	1	2534	602	3136	Mb	p0=0.05, frac=0.5	0.050	BMA	0
4	220	1000	BMA	1477.37945674353	813.94849566579	1	9499.04999348078	435.975006906046	9935.02500038682	1	2411	520	2931	Mb	p0=0.05, frac=0.5	0.050	BMA	0
4	221	1000	BMA	1518.00899126009	766.926289664167	1	9499.04999246174	429.975007792083	9929.02500025382	1	2377	536	2913	Mb	p0=0.05, frac=0.5	0.050	BMA	0
4	222	1000	BMA	2568.42989677869	1243.00196414606	1	9499.05000151738	454.975000056783	9954.02500157417	1	4209	854	5063	Mb	p0=0.05, frac=0.5	0.050	BMA	0
4	223	1000	BMA	1131.372098636	407.769240745121	1	9499.04998859777	430.975011407625	9930.0250000054	1	1370	532	1902	Mb	p0=0.05, frac=0.5	0.050	BMA	0
4	224	1000	BMA	1220.89914378034	633.348866733032	1	9499.04996113573	419.975039043436	9919.02500017917	1	1850	451	2301	Mb	p0=0.05, frac=0.5	0.050	BMA	0
4	225	1000	BMA	2254.11511417473	1308.01610036997	1	9499.0499996559	426.975002525448	9926.02500218134	1	4310	590.5	4900.5	Mb	p0=0.05, frac=0.5	0.050	BMA	0
4	226	1000	BMA	3516.57165798744	1948.05720462096	1	9499.05001087415	434.975002733184	9934.02501360733	1	7134	732.5	7866.5	Mb	p0=0.05, frac=0.5	0.050	BMA	0
4	227	1000	BMA	2357.68913387773	1210.4331751717	1	9499.05000102651	452.975000428988	9952.0250014555	1	4029	733	4762	Mb	p0=0.05, frac=0.5	0.050	BMA	0
4	228	1000	BMA	1812.09663437045	738.29701046179	1	9499.05000002828	439.975000053135	9939.02500008142	1	2481	754	3235	Mb	p0=0.05, frac=0.5	0.050	BMA	0
4	229	1000	BMA	1205.88327792096	424.685463279821	1	9499.04999705862	421.975002944148	9921.02500000277	1	1462	567	2029	Mb	p0=0.05, frac=0.5	0.050	BMA	0
4	230	1000	BMA	2150.81749226471	1141.15772050896	1	9499.05000077106	448.975000506731	9948.02500127779	1	3690	690	4380	Mb	p0=0.05, frac=0.5	0.050	BMA	0
4	231	1000	BMA	1768.24422104756	819.545512803014	1	9499.04999978301	438.975000464043	9938.02500024705	1	2634	674	3308	Mb	p0=0.05, frac=0.5	0.050	BMA	0
4	232	1000	BMA	3428.03488953921	1944.73112237197	1	9499.05000838252	432.975004614192	9932.02501299671	1	7127	658.5	7785.5	Mb	p0=0.05, frac=0.5	0.050	BMA	0
4	233	1000	BMA	1834.63974482589	1208.20177375469	1	9499.04996978739	427.975031568238	9927.02500135563	1	3767	433	4200	Mb	p0=0.05, frac=0.5	0.050	BMA	0
4	234	1000	BMA	1384.65537960741	555.544647544403	1	9499.04999900213	429.975001053165	9929.0250000553	1	1789	619	2408	Mb	p0=0.05, frac=0.5	0.050	BMA	0
4	235	1000	BMA	2376.86464530501	1120.58841009995	1	9499.05000080847	443.975000038112	9943.02500084658	1	3767	827	4594	Mb	p0=0.05, frac=0.5	0.050	BMA	0
4	236	1000	BMA	2201.1053802243	1101.63108813552	1	9499.05000071203	437.975000195405	9937.02500090743	1	3628	728	4356	Mb	p0=0.05, frac=0.5	0.050	BMA	0
4	237	1000	BMA	3100.8429611879	1875.14911584073	1	9499.04999935227	445.975010957197	9945.02501030946	1	6837	525	7362	Mb	p0=0.05, frac=0.5	0.050	BMA	0
4	238	1000	BMA	2399.84767862643	1485.89749974222	1	9499.04999160751	439.975012209404	9939.02500381692	1	5094	494	5588	Mb	p0=0.05, frac=0.5	0.050	BMA	0
4	239	1000	BMA	1886.69959213175	1112.39796066516	1	9499.04999734275	441.975003462879	9941.02500080563	1	3524	564	4088	Mb	p0=0.05, frac=0.5	0.050	BMA	0
4	240	1000	BMA	1849.75745620195	1294.87998324755	1	9499.04999088297	427.975011479007	9927.02500236197	1	4031	469	4500	Mb	p0=0.05, frac=0.5	0.050	BMA	0
4	241	1000	BMA	2724.32279131131	1513.36238383596	1	9499.05000360371	460.975000911672	9960.02500451538	1	5225	722	5947	Mb	p0=0.05, frac=0.5	0.050	BMA	0
4	242	1000	BMA	1263.02742549579	482.18153110786	1	9499.04999298059	431.975007032004	9931.02500001259	1	1623	556	2179	Mb	p0=0.05, frac=0.5	0.050	BMA	0
4	243	1000	BMA	2908.82200872449	1616.16170513617	1	9499.05000422137	435.975001067704	9935.02500528907	1	5668	693.5	6361.5	Mb	p0=0.05, frac=0.5	0.050	BMA	0
4	244	1000	BMA	1396.81844203014	715.51970795839	1	9499.04997799657	431.975022203179	9931.02500019974	1	2199	486	2685	Mb	p0=0.05, frac=0.5	0.050	BMA	0
4	245	1000	BMA	1229.32226383902	478.155043376815	1	9499.04999242622	430.975007588807	9930.02500001502	1	1589	541	2130	Mb	p0=0.05, frac=0.5	0.050	BMA	0
4	246	1000	BMA	5083.60574523154	2318.48900081203	1	9499.05004101423	466.975009594704	9966.02505060893	0	8442	1623	10065	Mb	p0=0.05, frac=0.5	0.050	BMA	0
4	247	1000	BMA	1850.949445169	972.281531324476	1	9499.04999974165	435.975000911755	9935.02500065341	1	3059	619	3678	Mb	p0=0.05, frac=0.5	0.050	BMA	0
4	248	1000	BMA	1700.57886160144	740.772826948713	1	9499.0499994487	447.97500069606	9947.02500014476	1	2411	682	3093	Mb	p0=0.05, frac=0.5	0.050	BMA	0
4	249	1000	BMA	1165.07133027444	363.94321689342	1	9499.04999809027	434.975001910304	9934.02500000058	1	1283	595	1878	Mb	p0=0.05, frac=0.5	0.050	BMA	0
4	250	1000	BMA	1910.29383283451	879.752276449105	1	9499.05000020483	446.975000135623	9946.02500034046	1	2849	727	3576	Mb	p0=0.05, frac=0.5	0.050	BMA	0
4	251	1000	BMA	2034.32791703448	961.069941895121	1	9499.05000033721	450.975000184272	9950.02500052148	1	3124	752	3876	Mb	p0=0.05, frac=0.5	0.050	BMA	0
4	252	1000	BMA	1056.87987598112	388.872636230139	1	9499.04997451397	437.975025501538	9937.02500001551	1	1253	505	1758	Mb	p0=0.05, frac=0.5	0.050	BMA	0
4	253	1000	BMA	1612.50915900429	789.681920379689	1	9499.04999782764	425.975002393521	9925.02500022116	1	2512	571	3083	Mb	p0=0.05, frac=0.5	0.050	BMA	0
4	254	1000	BMA	1519.70200918647	791.838856709986	1	9499.0499674029	413.975032876288	9913.02500027918	1	2532	454.5	2986.5	Mb	p0=0.05, frac=0.5	0.050	BMA	0
4	255	1000	BMA	2957.5665227058	1753.55402975843	1	9499.05000507303	412.975002694957	9912.02500776799	1	6224	633.5	6857.5	Mb	p0=0.05, frac=0.5	0.050	BMA	0
4	256	1000	BMA	1737.89904907857	756.840389156308	1	9499.0499996827	443.975000458404	9943.0250001411	1	2491	681	3172	Mb	p0=0.05, frac=0.5	0.050	BMA	0
4	257	1000	BMA	1727.24013948241	917.786594301461	1	9499.04999568416	420.975004724851	9920.02500040901	1	2918	542	3460	Mb	p0=0.05, frac=0.5	0.050	BMA	0
4	258	1000	BMA	1662.37582028739	707.736048088037	1	9499.04999974201	436.975000344246	9936.02500008626	1	2341	668	3009	Mb	p0=0.05, frac=0.5	0.050	BMA	0
4	259	1000	BMA	1480.14087756265	658.136074758539	1	9499.04999846627	433.975001670689	9933.02500013696	1	2073	604	2677	Mb	p0=0.05, frac=0.5	0.050	BMA	0
4	260	1000	BMA	1436.28174397324	625.255501509258	1	9499.04999754188	434.975002527657	9934.02500006953	1	2013	583	2596	Mb	p0=0.05, frac=0.5	0.050	BMA	0
4	261	1000	BMA	3864.0220640656	1987.81477888834	1	9499.05001593292	443.975001255314	9943.02501718823	1	7302	955.5	8257.5	Mb	p0=0.05, frac=0.5	0.050	BMA	0
4	262	1000	BMA	1747.64100045392	848.349146864899	1	9499.04999864797	431.975001640653	9931.02500028862	1	2729	617	3346	Mb	p0=0.05, frac=0.5	0.050	BMA	0
4	263	1000	BMA	1309.08689209461	566.395286815143	1	9499.04999054443	426.975009503716	9926.02500004815	1	1827	528	2355	Mb	p0=0.05, frac=0.5	0.050	BMA	0
4	264	1000	BMA	1568.77384970275	849.092754739209	1	9499.04999414086	417.97500624422	9917.02500038508	1	2602	522	3124	Mb	p0=0.05, frac=0.5	0.050	BMA	0
4	265	1000	BMA	1492.39559309804	643.094539216219	1	9499.04999796523	426.975002092756	9926.02500005799	1	2113	595	2708	Mb	p0=0.05, frac=0.5	0.050	BMA	0
4	266	1000	BMA	1228.30472193303	440.479634880515	1	9499.04999526419	448.975004747464	9948.02500001165	1	1476	579	2055	Mb	p0=0.05, frac=0.5	0.050	BMA	0
4	267	1000	BMA	1562.7222590878	891.029362116325	1	9499.04995301434	428.975047563239	9928.02500057758	1	2767	424.5	3191.5	Mb	p0=0.05, frac=0.5	0.050	BMA	0
4	268	1000	BMA	1897.8934431648	834.518328068215	1	9499.05000011314	457.975000136978	9957.02500025012	1	2726	754	3480	Mb	p0=0.05, frac=0.5	0.050	BMA	0
4	269	1000	BMA	2482.51337818124	1710.96601093919	1	9499.04997692873	435.9750290442	9935.02500597293	1	5852	415.5	6267.5	Mb	p0=0.05, frac=0.5	0.050	BMA	0
4	270	1000	BMA	3344.10243489008	1935.11054233802	1	9499.05000582599	430.975006492081	9930.02501231807	1	7079	605	7684	Mb	p0=0.05, frac=0.5	0.050	BMA	0
4	271	1000	BMA	1413.55827335554	565.138619882635	1	9499.04999776805	434.975002254032	9934.02500002208	1	1894	598	2492	Mb	p0=0.05, frac=0.5	0.050	BMA	0
4	272	1000	BMA	1232.66235294	429.322452486456	1	9499.04999778717	442.975002218742	9942.02500000591	1	1452	597	2049	Mb	p0=0.05, frac=0.5	0.050	BMA	0
4	273	1000	BMA	2285.11272998706	977.084456618528	1	9499.05000036285	450.975000006147	9950.025000369	1	3307	893	4200	Mb	p0=0.05, frac=0.5	0.050	BMA	0
4	274	1000	BMA	1808.21539228642	849.199091223881	1	9499.04999949842	434.975000760566	9934.02500025899	1	2764	657	3421	Mb	p0=0.05, frac=0.5	0.050	BMA	0
4	275	1000	BMA	2140.33820790273	1112.7339835998	1	9499.05000010731	455.975000972836	9955.02500108014	1	3614	709	4323	Mb	p0=0.05, frac=0.5	0.050	BMA	0
4	276	1000	BMA	1673.12174702462	819.122292906239	1	9499.04999647306	451.975003924578	9951.02500039764	1	2534	637	3171	Mb	p0=0.05, frac=0.5	0.050	BMA	0
4	277	1000	BMA	1400.60927301124	659.36930450884	1	9499.04999605888	434.975004086479	9934.02500014536	1	2034	551	2585	Mb	p0=0.05, frac=0.5	0.050	BMA	0
4	278	1000	BMA	4282.98690039885	2620.76516181506	1	9499.05000228753	421.975040548517	9921.02504283605	1	9217	172	9389	Mb	p0=0.05, frac=0.5	0.050	BMA	0
4	279	1000	BMA	1014.62295147288	357.656970744278	1	9499.04997163596	420.975028368386	9920.02500000434	1	1209	484	1693	Mb	p0=0.05, frac=0.5	0.050	BMA	0
4	280	1000	BMA	1877.44051194262	951.321253886412	1	9499.04999977657	436.975000794403	9936.02500057098	1	3024	646	3670	Mb	p0=0.05, frac=0.5	0.050	BMA	0
4	281	1000	BMA	1000.93671707355	339.138086897992	1	9499.04994331535	439.975056691466	9939.02500000682	1	1154	487	1641	Mb	p0=0.05, frac=0.5	0.050	BMA	0
4	282	1000	BMA	2037.9872100595	971.442792313588	1	9499.0500003033	427.975000110389	9927.02500041369	1	3204	719	3923	Mb	p0=0.05, frac=0.5	0.050	BMA	0
4	283	1000	BMA	1532.07079272813	781.338137576462	1	9499.04998802284	438.975012297717	9938.02500032056	1	2415	529	2944	Mb	p0=0.05, frac=0.5	0.050	BMA	0
4	284	1000	BMA	1136.81554780738	489.413990538891	1	9499.04997737253	410.975022652498	9910.02500002503	1	1564	473	2037	Mb	p0=0.05, frac=0.5	0.050	BMA	0
4	285	1000	BMA	1285.97341211065	597.758609804251	1	9499.04998655521	455.975013582976	9955.02500013818	1	1779	537	2316	Mb	p0=0.05, frac=0.5	0.050	BMA	0
4	286	1000	BMA	2917.43365315748	1853.02267926066	1	9499.04999934977	461.975009990038	9961.0250093398	1	6538	566	7104	Mb	p0=0.05, frac=0.5	0.050	BMA	0
4	287	1000	BMA	1293.43949023491	932.597012280267	1	9499.04981091725	429.975189766109	9929.02500068336	1	2640	337	2977	Mb	p0=0.05, frac=0.5	0.050	BMA	0
4	288	1000	BMA	1440.23760344012	667.602374680237	1	9499.04999562526	428.975004493705	9928.02500011896	1	2113	551	2664	Mb	p0=0.05, frac=0.5	0.050	BMA	0
4	289	1000	BMA	1615.17770475353	698.234799423361	1	9499.04999933607	434.975000747949	9934.02500008402	1	2299	640	2939	Mb	p0=0.05, frac=0.5	0.050	BMA	0
4	290	1000	BMA	1677.58951828418	772.00759393445	1	9499.04999951693	444.975000690591	9944.02500020752	1	2473	639	3112	Mb	p0=0.05, frac=0.5	0.050	BMA	0
4	291	1000	BMA	1712.38095552942	722.703756276702	1	9499.04999989501	448.975000234604	9948.02500012962	1	2366	704	3070	Mb	p0=0.05, frac=0.5	0.050	BMA	0
4	292	1000	BMA	2007.55008388819	962.840809135655	1	9499.05000017604	426.975000223313	9926.02500039936	1	3171	702	3873	Mb	p0=0.05, frac=0.5	0.050	BMA	0
4	293	1000	BMA	1635.17708883552	652.744898181178	1	9499.04999955316	447.975000533999	9947.02500008716	1	2144	715	2859	Mb	p0=0.05, frac=0.5	0.050	BMA	0
4	294	1000	BMA	1782.63142618542	961.605513388826	1	9499.04999607257	419.975004540898	9919.02500061347	1	3038	560	3598	Mb	p0=0.05, frac=0.5	0.050	BMA	0
4	295	1000	BMA	2199.19687432465	1038.00231282182	1	9499.05000052717	434.97500004843	9934.0250005756	1	3454	777	4231	Mb	p0=0.05, frac=0.5	0.050	BMA	0
4	296	1000	BMA	1911.33352614948	843.847697672515	1	9499.05000008673	436.975000105894	9936.02500019263	1	2801	735	3536	Mb	p0=0.05, frac=0.5	0.050	BMA	0
4	297	1000	BMA	1904.97003061406	1103.09362497842	1	9499.04999989446	447.975001285956	9947.02500118042	1	3436	601	4037	Mb	p0=0.05, frac=0.5	0.050	BMA	0
4	298	1000	BMA	1185.89372089341	428.289327699177	1	9499.04999522554	424.97500478046	9924.025000006	1	1455	551	2006	Mb	p0=0.05, frac=0.5	0.050	BMA	0
4	299	1000	BMA	2290.08610278838	1020.51489741355	1	9499.05000050689	454.975000027363	9954.02500053425	1	3427	858	4285	Mb	p0=0.05, frac=0.5	0.050	BMA	0
4	300	1000	BMA	1992.41496680057	1296.95796606731	1	9499.04998806877	424.975014238845	9924.02500230761	1	4154	472.5	4626.5	Mb	p0=0.05, frac=0.5	0.050	BMA	0
4	301	1000	BMA	2294.15849007094	1303.71139800028	1	9499.05000059534	447.97500156606	9947.0250021614	1	4294	663	4957	Mb	p0=0.05, frac=0.5	0.050	BMA	0
4	302	1000	BMA	1687.47303727752	905.249849594902	1	9499.0499967944	422.975003700619	9922.02500049502	1	2809	561	3370	Mb	p0=0.05, frac=0.5	0.050	BMA	0
4	303	1000	BMA	1089.9092350357	428.563355941428	1	9499.0499752712	409.975024736076	9909.02500000728	1	1429	474	1903	Mb	p0=0.05, frac=0.5	0.050	BMA	0
4	304	1000	BMA	2557.77621213853	1543.22305813001	1	9499.0500018049	452.975002929526	9952.02500473442	1	5272	616	5888	Mb	p0=0.05, frac=0.5	0.050	BMA	0
4	305	1000	BMA	1844.35589334459	900.750982050651	1	9499.04999859278	436.975001790004	9936.02500038279	1	2916	637	3553	Mb	p0=0.05, frac=0.5	0.050	BMA	0
4	306	1000	BMA	3394.75492521381	2399.73102479534	1	9499.04995202535	444.975073661792	9944.02502568715	1	8267	195	8462	Mb	p0=0.05, frac=0.5	0.050	BMA	0
4	307	1000	BMA	2415.24101629782	1560.32935842312	1	9499.04999557784	434.975009057439	9934.02500463528	1	5292	529	5821	Mb	p0=0.05, frac=0.5	0.050	BMA	0
4	308	1000	BMA	2248.44966247556	1295.561665167	1	9499.04999864032	425.975003434449	9925.02500207477	1	4280	589.5	4869.5	Mb	p0=0.05, frac=0.5	0.050	BMA	0
4	309	1000	BMA	1401.71576732254	511.378539892449	1	9499.0499994598	439.975000554117	9939.02500001392	1	1735	646	2381	Mb	p0=0.05, frac=0.5	0.050	BMA	0
4	310	1000	BMA	933.268847979854	458.966667899115	1	9499.04980316744	424.975196895604	9924.02500006304	1	1290	400	1690	Mb	p0=0.05, frac=0.5	0.050	BMA	0
4	311	1000	BMA	1046.46876504894	991.307241441625	1	9499.04919693718	420.975804320367	9920.02500125755	1	2418	276	2694	Mb	p0=0.05, frac=0.5	0.050	BMA	0
4	312	1000	BMA	1357.01492495533	514.063306954771	1	9499.04999878856	435.975001229932	9935.02500001849	1	1719	612	2331	Mb	p0=0.05, frac=0.5	0.050	BMA	0
4	313	1000	BMA	1906.20720732189	977.110949794631	1	9499.04999973226	426.975000793553	9926.02500052582	1	3150	625	3775	Mb	p0=0.05, frac=0.5	0.050	BMA	0
4	314	1000	BMA	2088.28298457403	1549.15312536039	1	9499.04997916587	429.975024828005	9929.02500399388	1	5036	428.5	5464.5	Mb	p0=0.05, frac=0.5	0.050	BMA	0
4	315	1000	BMA	1409.10216151318	686.707504574694	1	9499.04999322362	425.975006932906	9925.02500015653	1	2126	525	2651	Mb	p0=0.05, frac=0.5	0.050	BMA	0
4	316	1000	BMA	2276.10083511914	1154.64523413531	1	9499.05000056893	444.975000529909	9944.02500109884	1	3838	717	4555	Mb	p0=0.05, frac=0.5	0.050	BMA	0
4	317	1000	BMA	2203.32479002768	1390.67705080788	1	9499.04998675839	433.97501616962	9933.02500292801	1	4647	477	5124	Mb	p0=0.05, frac=0.5	0.050	BMA	0
4	318	1000	BMA	2170.5803316788	1079.33689324758	1	9499.05000042934	435.975000389811	9935.02500081915	1	3557	723	4280	Mb	p0=0.05, frac=0.5	0.050	BMA	0
4	319	1000	BMA	2839.98888336433	1725.70140077517	1	9499.04999965067	432.975007615936	9932.02500726661	1	6172	542.5	6714.5	Mb	p0=0.05, frac=0.5	0.050	BMA	0
4	320	1000	BMA	2669.94148618948	2038.61219586577	1	9499.0498785051	429.97513325052	9929.02501175562	1	7070	180	7250	Mb	p0=0.05, frac=0.5	0.050	BMA	0
4	321	1000	BMA	1523.71538480256	744.807155621161	1	9499.04999540813	444.975004866043	9944.02500027418	1	2281	571	2852	Mb	p0=0.05, frac=0.5	0.050	BMA	0
4	322	1000	BMA	1508.38991761867	640.717271149127	1	9499.04999905996	438.975001010898	9938.02500007085	1	2082	623	2705	Mb	p0=0.05, frac=0.5	0.050	BMA	0
4	323	1000	BMA	1818.37923868973	1002.21695675219	1	9499.04999709775	430.975003643927	9930.02500074167	1	3145	572	3717	Mb	p0=0.05, frac=0.5	0.050	BMA	0
4	324	1000	BMA	1915.82894924419	1141.48142775501	1	9499.04998847174	432.975012638	9932.02500110974	1	3790	491	4281	Mb	p0=0.05, frac=0.5	0.050	BMA	0
4	325	1000	BMA	1111.76243140127	403.404561694237	1	9499.04998702159	422.975012981088	9922.02500000267	1	1377	512	1889	Mb	p0=0.05, frac=0.5	0.050	BMA	0
4	326	1000	BMA	2066.21020808101	1198.48112977273	1	9499.04999556683	424.975005812919	9924.02500137975	1	3893	530.5	4423.5	Mb	p0=0.05, frac=0.5	0.050	BMA	0
4	327	1000	BMA	1895.07950967749	1117.77815833836	1	9499.04999806708	447.97500323258	9947.02500129966	1	3502	578	4080	Mb	p0=0.05, frac=0.5	0.050	BMA	0
4	328	1000	BMA	1479.67072198956	1070.2626993118	1	9499.04988761126	415.975113564222	9915.02500117548	1	3173	330	3503	Mb	p0=0.05, frac=0.5	0.050	BMA	0
4	329	1000	BMA	1571.37416510023	708.767216657258	1	9499.04999735303	435.975002765914	9935.02500011894	1	2302	598	2900	Mb	p0=0.05, frac=0.5	0.050	BMA	0
4	330	1000	BMA	1329.48409512003	485.592308176347	1	9499.04999821415	446.975001802858	9946.02500001701	1	1631	617	2248	Mb	p0=0.05, frac=0.5	0.050	BMA	0
4	331	1000	BMA	2215.37481943432	1173.25180673332	1	9499.05000098602	451.975000451339	9951.02500143735	1	3818	707	4525	Mb	p0=0.05, frac=0.5	0.050	BMA	0
4	332	1000	BMA	2249.67135336676	1285.11011537383	1	9499.05000185128	445.975000730804	9945.02500258208	1	4176	679.5	4855.5	Mb	p0=0.05, frac=0.5	0.050	BMA	0
4	333	1000	BMA	1767.34255213632	945.532070066402	1	9499.04999538408	418.975005105294	9918.02500048938	1	3010	551	3561	Mb	p0=0.05, frac=0.5	0.050	BMA	0
4	334	1000	BMA	1537.97677360025	648.193664100021	1	9499.04999915703	438.975000917594	9938.02500007462	1	2113	638	2751	Mb	p0=0.05, frac=0.5	0.050	BMA	0
4	335	1000	BMA	2718.22177486469	1506.11006960255	1	9499.05000332366	424.975000544648	9924.02500386831	1	5181	709.5	5890.5	Mb	p0=0.05, frac=0.5	0.050	BMA	0
4	336	1000	BMA	3175.47201101367	1978.21720809185	1	9499.0500001341	453.975013457499	9953.02501359159	1	7275	525.5	7800.5	Mb	p0=0.05, frac=0.5	0.050	BMA	0
4	337	1000	BMA	3710.76172894808	2686.18044027013	1	9499.04991111415	467.975126469719	9967.02503758386	1	8744	218	8962	Mb	p0=0.05, frac=0.5	0.050	BMA	0
4	338	1000	BMA	1141.04801984079	378.483221136482	1	9499.04999467511	443.975005327435	9943.02500000255	1	1306	566	1872	Mb	p0=0.05, frac=0.5	0.050	BMA	0
4	339	1000	BMA	2152.91510909286	990.434226217609	1	9499.05000038219	450.975000091804	9950.025000474	1	3294	782	4076	Mb	p0=0.05, frac=0.5	0.050	BMA	0
4	340	1000	BMA	1888.99944879463	1296.23800819334	1	9499.04997706393	456.97502518848	9956.02500225241	1	4055	461.5	4516.5	Mb	p0=0.05, frac=0.5	0.050	BMA	0
4	341	1000	BMA	1339.37962936305	522.051237436615	1	9499.04999661364	454.975003435495	9954.02500004914	1	1706	596	2302	Mb	p0=0.05, frac=0.5	0.050	BMA	0
4	342	1000	BMA	1009.65151476442	299.272659463949	1	9499.04998759926	434.97501240091	9934.02500000017	1	1060	534	1594	Mb	p0=0.05, frac=0.5	0.050	BMA	0
4	343	1000	BMA	1333.06001869925	497.65355761579	1	9499.04999902043	421.975000987112	9921.02500000754	1	1692	600	2292	Mb	p0=0.05, frac=0.5	0.050	BMA	0
4	344	1000	BMA	2038.15262353796	1016.21737777176	1	9499.04999887042	449.975001781158	9949.02500065158	1	3329	667	3996	Mb	p0=0.05, frac=0.5	0.050	BMA	0
4	345	1000	BMA	1557.09457179046	888.68692263373	1	9499.04998283099	411.975017664772	9911.02500049576	1	2720	467	3187	Mb	p0=0.05, frac=0.5	0.050	BMA	0
4	346	1000	BMA	1537.62322341368	615.568801450034	1	9499.04999877215	450.975001273764	9950.02500004592	1	2050	652	2702	Mb	p0=0.05, frac=0.5	0.050	BMA	0
4	347	1000	BMA	1268.43867691272	668.847851511644	1	9499.04996869178	414.975031473449	9914.02500016523	1	2001	450	2451	Mb	p0=0.05, frac=0.5	0.050	BMA	0
4	348	1000	BMA	2198.16999302559	1132.5076162303	1	9499.0500005261	438.975000533161	9938.02500105926	1	3723	697	4420	Mb	p0=0.05, frac=0.5	0.050	BMA	0
4	349	1000	BMA	1278.69891013429	685.389803377154	1	9499.04994878691	410.975051405534	9910.02500019244	1	2075	425	2500	Mb	p0=0.05, frac=0.5	0.050	BMA	0
4	350	1000	BMA	3048.70542682038	1617.48356813281	1	9499.05000537987	435.975000302556	9935.02500568243	1	5692	827	6519	Mb	p0=0.05, frac=0.5	0.050	BMA	0
4	351	1000	BMA	1422.11250903501	626.96100877676	1	9499.04999780381	438.975002293729	9938.02500009754	1	1969	588	2557	Mb	p0=0.05, frac=0.5	0.050	BMA	0
4	352	1000	BMA	3561.74488223409	1939.74180386157	1	9499.05000957482	457.975004367929	9957.02501394275	1	7204	762.5	7966.5	Mb	p0=0.05, frac=0.5	0.050	BMA	0
4	353	1000	BMA	1285.20568928421	362.586151496748	1	9499.04999986856	458.975000131683	9958.02500000025	1	1301	700	2001	Mb	p0=0.05, frac=0.5	0.050	BMA	0
4	354	1000	BMA	1404.02550871874	626.868615910983	1	9499.04999223539	435.975007851688	9935.02500008708	1	2008	550	2558	Mb	p0=0.05, frac=0.5	0.050	BMA	0
4	355	1000	BMA	3839.53760873767	2002.27126579662	1	9499.05001575585	444.975001667443	9944.02501742329	1	7353	931	8284	Mb	p0=0.05, frac=0.5	0.050	BMA	0
4	356	1000	BMA	1501.11753748488	646.012248553049	1	9499.04999833559	428.975001728133	9928.02500006372	1	2117	603	2720	Mb	p0=0.05, frac=0.5	0.050	BMA	0
4	357	1000	BMA	1922.44124887664	792.735115179729	1	9499.05000007963	450.975000047374	9950.02500012701	1	2663	787	3450	Mb	p0=0.05, frac=0.5	0.050	BMA	0
4	358	1000	BMA	1255.5961068036	569.545109149025	1	9499.04995827849	447.975041790495	9947.02500006898	1	1816	496	2312	Mb	p0=0.05, frac=0.5	0.050	BMA	0
4	359	1000	BMA	2375.09486527759	1177.9689294726	1	9499.05000105185	448.975000141216	9948.02500119306	1	3938	771	4709	Mb	p0=0.05, frac=0.5	0.050	BMA	0
4	360	1000	BMA	1422.04149806598	535.174454156066	1	9499.04999953001	458.975000521439	9958.02500005145	1	1736	668	2404	Mb	p0=0.05, frac=0.5	0.050	BMA	0
4	361	1000	BMA	2935.71710832252	1728.41182153047	1	9499.05000285829	433.975004724506	9933.0250075828	1	6203	618.5	6821.5	Mb	p0=0.05, frac=0.5	0.050	BMA	0
4	362	1000	BMA	928.629082978891	238.688935883254	1	9499.04998966966	436.975010330374	9936.02500000003	1	863	537	1400	Mb	p0=0.05, frac=0.5	0.050	BMA	0
4	363	1000	BMA	1069.57394877811	360.972275810013	1	9499.04997556669	452.975024437504	9952.02500000419	1	1231	529	1760	Mb	p0=0.05, frac=0.5	0.050	BMA	0
4	364	1000	BMA	1436.0712962826	638.760520421476	1	9499.04999481054	424.975005254828	9924.02500006537	1	2078	557	2635	Mb	p0=0.05, frac=0.5	0.050	BMA	0
4	365	1000	BMA	1882.92212982355	867.87033401652	1	9499.04999684554	454.975003494406	9954.02500033995	1	2871	648	3519	Mb	p0=0.05, frac=0.5	0.050	BMA	0
4	366	1000	BMA	1625.60122715643	835.911244306659	1	9499.04999697556	429.975003304709	9929.02500028027	1	2624	567	3191	Mb	p0=0.05, frac=0.5	0.050	BMA	0
4	367	1000	BMA	1755.90848158109	707.183641959115	1	9499.05000001137	436.975000049201	9936.02500006057	1	2380	739	3119	Mb	p0=0.05, frac=0.5	0.050	BMA	0
4	368	1000	BMA	1297.75017067529	561.363279565209	1	9499.04999031192	440.975009765006	9940.02500007693	1	1771	537	2308	Mb	p0=0.05, frac=0.5	0.050	BMA	0
4	369	1000	BMA	1487.60800367246	575.905147314819	1	9499.04999942324	437.975000598456	9937.02500002169	1	1945	647	2592	Mb	p0=0.05, frac=0.5	0.050	BMA	0
4	370	1000	BMA	2001.09207002941	1019.78467819757	1	9499.04999999385	429.975000649353	9929.0250006432	1	3311	656	3967	Mb	p0=0.05, frac=0.5	0.050	BMA	0
4	371	1000	BMA	1234.31004059174	551.36613041695	1	9499.0499826416	426.975017415949	9926.02500005755	1	1741	496	2237	Mb	p0=0.05, frac=0.5	0.050	BMA	0
4	372	1000	BMA	1754.32797025649	859.626405791485	1	9499.04999950001	436.975000817784	9936.02500031779	1	2733	639	3372	Mb	p0=0.05, frac=0.5	0.050	BMA	0
4	373	1000	BMA	1244.87062537684	555.168811265841	1	9499.04998946316	435.975010604849	9935.025000068	1	1715	519	2234	Mb	p0=0.05, frac=0.5	0.050	BMA	0
4	374	1000	BMA	2106.45004752767	1121.04748180326	1	9499.04999941945	435.975001595628	9935.02500101508	1	3658	641	4299	Mb	p0=0.05, frac=0.5	0.050	BMA	0
4	375	1000	BMA	1708.5044986438	912.61023609408	1	9499.04999505332	432.97500553559	9932.02500058891	1	2832	550	3382	Mb	p0=0.05, frac=0.5	0.050	BMA	0
4	376	1000	BMA	1800.69174199103	797.979136591699	1	9499.04999957479	450.975000592783	9950.02500016757	1	2633	687	3320	Mb	p0=0.05, frac=0.5	0.050	BMA	0
4	377	1000	BMA	1498.6625014724	563.362368637442	1	9499.04999980687	446.975000220913	9946.02500002778	1	1878	690	2568	Mb	p0=0.05, frac=0.5	0.050	BMA	0
4	378	1000	BMA	1556.85992979184	778.83234262322	1	9499.04999700767	443.975003278169	9943.02500028584	1	2387	578	2965	Mb	p0=0.05, frac=0.5	0.050	BMA	0
4	379	1000	BMA	914.923928238626	763.83588498699	1	9499.04882473949	398.976175707759	9898.02500044725	1	1908	252	2160	Mb	p0=0.05, frac=0.5	0.050	BMA	0
4	380	1000	BMA	1362.11157542543	480.634772011207	1	9499.0499992963	446.975000711567	9946.02500000787	1	1641	644	2285	Mb	p0=0.05, frac=0.5	0.050	BMA	0
4	381	1000	BMA	1737.5159351313	827.894503502165	1	9499.04999940295	434.975000831079	9934.02500023403	1	2675	625	3300	Mb	p0=0.05, frac=0.5	0.050	BMA	0
4	382	1000	BMA	1704.59263798336	715.55859928749	1	9499.04999984946	438.975000233671	9938.02500008313	1	2380	692	3072	Mb	p0=0.05, frac=0.5	0.050	BMA	0
4	383	1000	BMA	1836.04135465754	696.529092784107	1	9499.05000003251	452.975000018961	9952.02500005147	1	2375	809	3184	Mb	p0=0.05, frac=0.5	0.050	BMA	0
4	384	1000	BMA	1088.37818656672	355.185508809622	1	9499.04999175447	440.975008248154	9940.02500000262	1	1218	549	1767	Mb	p0=0.05, frac=0.5	0.050	BMA	0
4	385	1000	BMA	2024.94484552238	920.908213360374	1	9499.05000024702	440.975000091069	9940.02500033808	1	3044	756	3800	Mb	p0=0.05, frac=0.5	0.050	BMA	0
4	386	1000	BMA	2124.03322876366	1333.55352375012	1	9499.04999388355	439.975008236025	9939.02500211957	1	4343	544	4887	Mb	p0=0.05, frac=0.5	0.050	BMA	0
4	387	1000	BMA	1845.5097359171	1207.12306563814	1	9499.04995797167	414.975043551821	9914.02500152349	1	3802	398	4200	Mb	p0=0.05, frac=0.5	0.050	BMA	0
4	388	1000	BMA	2262.17027923699	1251.71629154334	1	9499.05000075018	446.975001105435	9946.02500185561	1	4109	679	4788	Mb	p0=0.05, frac=0.5	0.050	BMA	0
4	389	1000	BMA	1503.51605632991	731.012445786659	1	9499.04999414938	417.975006009846	9917.02500015923	1	2323	537	2860	Mb	p0=0.05, frac=0.5	0.050	BMA	0
4	390	1000	BMA	3083.20963462832	1826.36781990778	1	9499.05000443146	418.975004853511	9918.02500928497	1	6576	601	7177	Mb	p0=0.05, frac=0.5	0.050	BMA	0
4	391	1000	BMA	1552.26965384398	880.10059805015	1	9499.04998853327	439.975012102036	9939.02500063531	1	2626	520	3146	Mb	p0=0.05, frac=0.5	0.050	BMA	0
4	392	1000	BMA	2004.00931400229	1305.439066373	1	9499.04996836066	427.975033625657	9927.02500198632	1	4180	423	4603	Mb	p0=0.05, frac=0.5	0.050	BMA	0
4	393	1000	BMA	2147.14549925628	1219.65638902945	1	9499.04999953472	422.975002044466	9922.02500157919	1	3975	593.5	4568.5	Mb	p0=0.05, frac=0.5	0.050	BMA	0
4	394	1000	BMA	1787.86542347955	907.033457912549	1	9499.04999929681	443.975001196034	9943.02500049284	1	2850	627	3477	Mb	p0=0.05, frac=0.5	0.050	BMA	0
4	395	1000	BMA	1481.80832269948	827.845071350986	1	9499.04998483981	423.97501570479	9923.02500054459	1	2448	493.5	2941.5	Mb	p0=0.05, frac=0.5	0.050	BMA	0
4	396	1000	BMA	2891.64312904153	1805.46520037498	1	9499.04999159504	430.975017176012	9930.02500877105	1	6540	477	7017	Mb	p0=0.05, frac=0.5	0.050	BMA	0
4	397	1000	BMA	1934.50107206605	943.638399720228	1	9499.05000041953	474.975000182546	9974.02500060208	1	2980	734	3714	Mb	p0=0.05, frac=0.5	0.050	BMA	0
4	398	1000	BMA	1369.00262766068	550.624992736934	1	9499.04999000979	433.975010023016	9933.02500003281	1	1843	563	2406	Mb	p0=0.05, frac=0.5	0.050	BMA	0
4	399	1000	BMA	1955.14947939134	1004.87130538471	1	9499.04999983868	426.97500077614	9926.02500061482	1	3245	640	3885	Mb	p0=0.05, frac=0.5	0.050	BMA	0
[truncated: 393,715 more rows]
