# Supplementary material for: Comparative performance of multiple-list estimators of key population size
Source: PLOS Glob Public Health. 2022 Mar 10;2(3):e0000155. doi: 10.1371/journal.pgph.0000155 (PMC9345571; doi:10.1371/journal.pgph.0000155)
Supplement: S1 File — A zip archive containing the R code used to generate the random samples from the simulated populations and to estimate population size from those samples. The population size estimates are also included because obtaining those from the samples is computationally burdensome. (ZIP) [file pgph.0000155.s004.zip › S3_file/R_code/computeSummaries_2021-11-11.R]

paste0("Start time: ", format(Sys.time(), "%Y-%m-%d %H:%M:%S %Z", sep = "\n"))
################################################################################
##     R CODE FILE: computeSummaries_2021-11-11.R
##
##         PROJECT: Evaluation of multiple-encounter population size
##                  estimators
##
##     DESCRIPTION: Compute summary measures of the performance of the estimators
##                  for each partition of the simulation.  This version includes
##                  the additional estimates for N = 1,000 and 20,000, and
##                  encounter probability 0.200.
##
##            NOTE: Estimates from the trend data-generating models are
##                  excluded because the values of pmean from those are not
##                  compatible with the other models.
##
##           INPUT: PSE_estimates_2021-11-11.rds
##
##          OUTPUT: Estimate_summaries_by_generator_2021-11-11.rds
##                  Estimate_summaries_by_generator_2021-11-11.csv
##                  Estimate_summaries_sansM0_by_generator_2021-11-11.rds
##                  Estimate_summaries_sansM0_by_generator_2021-11-11.csv
##                  Estimate_summaries_by_pmean_2021-11-11.rds
##                  Estimate_summaries_by_pmean_2021-11-11.csv
##                  Estimate_summaries_sansM0_by_pmean_2021-11-11.rds
##                  Estimate_summaries_sansM0_by_pmean_2021-11-11.csv
##                  Estimate_summaries_2021-11-11.rds
##                  Estimate_summaries_2021-11-11.csv
##                  Estimate_summaries_sansM0_2021-11-11.rds
##                  Estimate_summaries_sansM0_2021-11-11.csv
##
##      WRITTEN BY: Steve Gutreuter                  E-mail:  sgutreuter@cdc.gov
##                  Statistics, Estimation and Modeling Team
##                  Division of Global HIV & TB
##                  Center for Global Health
##                  Centers for Disease Control & Prevention
################################################################################

################################################################################
### Define file paths
################################################################################
basepath <- file.path(Sys.getenv("PROJ"), "PSE/PSEsim")
workpath <- file.path(basepath, "R")
datapath <- file.path(basepath, "data")
outpath <- file.path(basepath, "output")
setwd(workpath)
source(file.path(workpath, "PSE_sim_functions.R"))
library(tidyverse)
library(data.table)
library(e1071)
################################################################################
## Get the PSE estimates
################################################################################
df <- readRDS(file.path(datapath, "PSE_estimates_2021-11-11.rds"))
tstamp <- as.character(Sys.time())
################################################################################
## Assign all log-linear model variants to "Loglinear"
################################################################################
df$Model <- as.character(df$Model)
df$Model[!(df$Model == "BMA" | df$Model == "LCM")] <- "Loglinear"
## Set global indicator for na.rm
narm <- TRUE
################################################################################
## Flag failed variance estimation in loglinear models for exclusion from
## summaries
################################################################################
df <- df %>%
    mutate(ISEfail = ifelse(Model == "Loglinear" & SE < 1, 1, 0))
with(df, table(Model, ISEfail))
################################################################################
## List infinite estimates
################################################################################
df[is.infinite(df$Nest), ]
################################################################################
## Compute summaries by Events, pmean, Model, gen.modl and gen.parms excluding
## estimates from the trend data-generating models which do not have compatible
## values of pmean.
################################################################################
sumry1 <- df %>%
    filter(!(gen.modl == "trend" | ISEfail == 1)) %>%
    group_by(Ntrue, Model, pmean, gen.modl, gen.parms, Events) %>%
    mutate(I_insane = ifelse(Nest > 1E10, 1, 0),
           I_neg = ifelse(Nest < 0, 1, 0)) %>%
    dplyr::summarise(n_ = n(),
              MeanEst = mean(Nest, na.rm = narm),
              RMSE = sqrt(mean((Nest - Ntrue)^2, na.rm = narm)),
              MAE = mean(abs(Nest - Ntrue), na.rm = narm),
              bias =  MeanEst - first(Ntrue),
              SE = sd(Nest, na.rm = narm),
              frac_gt_2True = mean((Nest > (2*Ntrue)), na.rm = narm),
              frac_lt_.5True = mean((Nest < (0.5*Ntrue)), na.rm = narm),
              Q90ratio = quantile(Nest, prob = 0.90, na.rm = narm) /
                  first(Ntrue),
              Coverage = mean(Icoverage, na.rm = narm),
              CoverageHPD = mean(HPDIcov, na.rm = narm),
              MedMOE = median(0.5 * CIwidth, na.rm = narm),
              MedMOEhpd = median(0.5 * (HPDucl - HPDlcl), na.rm = narm),
              skewness = skewness(Nest, na.rm = narm),
              Max = max(Nest, na.rm = narm),
              Ninsane = sum(I_insane),
              Nneg = sum(I_neg)
              )
names(sumry1) <- c("Ntrue", "Model", "pmean", "gen.modl", "gen.parms", "Events",
                   "n", "MeanEst", "RMSE", "MAE", "Bias", "SE", "frac_gt_2True",
                   "frac_lt_.5True", "Q90ratio", "Coverage", "CoverageHPD",
                   "MedMOE", "MedMOEhpd", "skewness", "Max", "n_insane", "n_neg")
cat("Rows: ", dim(sumry1)[1], "\n")
sumry1$gen.modl <- as.character(sumry1$gen.modl)
sumry1$gen.parms <- as.character(sumry1$gen.parms)
sumry1$Model <- factor(sumry1$Model)
attr(sumry1, "Created by") <- "computeSummaries_2021-11-11.R"
attr(sumry1, "Time stamp") <- tstamp
saveRDS(sumry1, file = file.path(outpath,
                                 "Estimate_summaries_by_generator_2021-11-11.rds"))
fwrite(sumry1, file = file.path(outpath,
                                "Estimate_summaries_by_generator_2021-11-11.csv"))
################################################################################
## Compute summaries by Events, pmean, Model, gen.modl and gen.parms, excluding
## estimates from the MO and trend data-generating models
################################################################################
sumry2 <- df %>%
    filter(!(gen.modl == "M0" | gen.modl == "trend" | ISEfail == 1)) %>%
    group_by(Ntrue, Model, pmean, gen.modl, gen.parms, Events) %>%
    mutate(I_insane = ifelse(Nest > 1E10, 1, 0),
           I_neg = ifelse(Nest < 0, 1, 0)) %>%
    summarise(n_ = n(),
              MeanEst = mean(Nest, na.rm = narm),
              RMSE = sqrt(mean((Nest - Ntrue)^2, na.rm = narm)),
              MAE = mean(abs(Nest - Ntrue), na.rm = narm),
              bias = MeanEst - first(Ntrue),
              SE = sd(Nest, na.rm = narm),
              frac_gt_2True = mean((Nest > (2 * Ntrue)), na.rm = narm),
              frac_lt_.5True = mean((Nest < (0.5 * Ntrue)), na.rm = narm),
              Q90ratio = quantile(Nest, prob = 0.90, na.rm = narm) /
                  first(Ntrue),
              Coverage = mean(Icoverage, na.rm = narm),
              CoverageHPD = mean(HPDIcov, na.rm = narm),
              MedMOE = median(0.5 * CIwidth, na.rm = narm),
              MedMOEhpd = median(0.5 * (HPDucl - HPDlcl), na.rm = narm),
              skewness = skewness(Nest, na.rm = narm),
              Max = max(Nest, na.rm = narm),
              Ninsane = sum(I_insane),
              Nneg = sum(I_neg)
              )
names(sumry2) <- c("Ntrue", "Model", "pmean", "gen.modl", "gen.parms", "Events",
                   "n", "MeanEst", "RMSE", "MAE", "Bias", "SE", "frac_gt_2True",
                   "frac_lt_.5True", "Q90ratio", "Coverage", "CoverageHPD",
                   "MedMOE", "MedMOEhpd", "skewness", "Max", "n_insane", "n_neg")
cat("Rows: ", dim(sumry2)[1], "\n")
sumry2$gen.modl <- as.character(sumry2$gen.modl)
sumry2$gen.parms <- as.character(sumry2$gen.parms)
sumry2$Model <- factor(sumry2$Model)
attr(sumry2, "Created by") <- "computeSummaries_2021-11-11.R"
attr(sumry2, "Time stamp") <- tstamp
saveRDS(sumry2,
        file = file.path(outpath,
                         "Estimate_summaries_sansM0_by_generator_2021-11-11.rds"))
fwrite(sumry2,
       file = file.path(outpath,
                        "Estimate_summaries_sansM0_by_generator_2021-11-11.csv"))
################################################################################
## Compute summaries by Events, pmean and Model
################################################################################
sumry3 <- df %>%
    filter(!(gen.modl == "trend" | ISEfail == 1)) %>%
    group_by(Ntrue, Model, pmean, Events) %>%
    mutate(I_insane = ifelse(Nest > 1E10, 1, 0),
           I_neg = ifelse(Nest < 0, 1, 0)) %>%
    summarise(n_ = n(),
              MeanEst = mean(Nest, na.rm = narm),
              RMSE = sqrt(mean((Nest - Ntrue)^2, na.rm = narm)),
              MAE = mean(abs(Nest - Ntrue), na.rm = narm),
              bias = MeanEst - first(Ntrue),
              SE = sd(Nest, na.rm = narm),
              frac_gt_2True = mean((Nest > (2 * Ntrue)), na.rm = narm),
              frac_lt_.5True = mean((Nest < (0.5 * Ntrue)), na.rm = narm),
              Q90ratio = quantile(Nest, prob = 0.90, na.rm = narm) /
                  first(Ntrue),
              Coverage = mean(Icoverage, na.rm = narm),
              CoverageHPD = mean(HPDIcov, na.rm = narm),
              MedMOE = median(0.5 * CIwidth, na.rm = narm),
              MedMOEhpd = median(0.5 * (HPDucl - HPDlcl), na.rm = narm),
              skewness = skewness(Nest, na.rm = narm),
              Max = max(Nest, na.rm = narm),
              Ninsane = sum(I_insane),
              Nneg = sum(I_neg)
              )
names(sumry3) <- c("Ntrue", "Model", "pmean", "Events", "n", "MeanEst", "RMSE",
                   "MAE", "Bias", "SE", "frac_gt_2True", "frac_lt_.5True",
                   "Q90ratio", "Coverage", "CoverageHPD", "MedMOE", "MedMOEhpd",
                   "skewness", "Max", "n_insane", "n_neg")
cat("Rows: ", dim(sumry3)[1], "\n")
sumry3$Model <- factor(sumry3$Model)
attr(sumry3, "Created by") <- "computeSummaries_2021-11-11.R"
attr(sumry3, "Time stamp") <- tstamp
saveRDS(sumry3, file = file.path(outpath, "Estimate_summaries_by_pmean_2021-11-11.rds"))
fwrite(sumry3, file = file.path(outpath, "Estimate_summaries_by_pmean_2021-11-11.csv"))
################################################################################
## Compute summaries by Events, pmean and Model, excluding estimates from the
## MO and trend data-generating models
################################################################################
sumry4 <- df %>%
    filter(!(gen.modl == "M0" | gen.modl == "trend" | ISEfail == 1)) %>%
    group_by(Ntrue, Model, pmean, Events) %>%
    mutate(I_insane = ifelse(Nest > 1E10, 1, 0),
           I_neg = ifelse(Nest < 0, 1, 0)) %>%
    summarise(n_ = n(),
              MeanEst = mean(Nest, na.rm = narm),
              RMSE = sqrt(mean((Nest - Ntrue)^2, na.rm = narm)),
              MAE = mean(abs(Nest - Ntrue), na.rm = narm),
              bias = MeanEst - first(Ntrue),
              SE = sd(Nest, na.rm = narm),
              frac_gt_2True = mean((Nest > (2 * Ntrue)), na.rm = narm),
              frac_lt_.5True = mean((Nest < (0.5 * Ntrue)), na.rm = narm),
              Q90ratio = quantile(Nest, prob = 0.90, na.rm = narm)/first(Ntrue),
              Coverage = mean(Icoverage, na.rm = narm),
              CoverageHPD = mean(HPDIcov, na.rm = narm),
              MedMOE = median(0.5 * CIwidth, na.rm = narm),
              MedMOEhpd = median(0.5 * (HPDucl - HPDlcl), na.rm = narm),
              skewness = skewness(Nest, na.rm = narm),
              Max = max(Nest, na.rm = narm),
              Ninsane = sum(I_insane),
              Nneg = sum(I_neg)
              )
names(sumry4) <- c("Ntrue", "Model", "pmean", "Events", "n", "MeanEst", "RMSE",
                   "MAE", "Bias", "SE", "frac_gt_2True", "frac_lt_.5True",
                   "Q90ratio", "Coverage", "CoverageHPD", "MedMOE", "MedMOEhpd",
                   "skewness", "Max", "n_insane", "n_neg")
cat("Rows: ", dim(sumry4)[1], "\n")
sumry4$Model <- factor(sumry4$Model)
attr(sumry4, "Created by") <- "computeSummaries_2021-11-11.R"
attr(sumry4, "Time stamp") <- tstamp
saveRDS(sumry4,
        file = file.path(outpath,
                         "Estimate_summaries_sansM0_by_pmean_2021-11-11.rds"))
fwrite(sumry4,
       file = file.path(outpath, "Estimate_summaries_sansM0_by_pmean_2021-11-11.csv"))
################################################################################
## Compute summaries by Events and Model
################################################################################
sumry5 <- df %>%
    filter(!(gen.modl == "trend" | ISEfail == 1)) %>%
    group_by(Ntrue, Model, Events) %>%
    mutate(I_insane = ifelse(Nest > 1E10, 1, 0),
           I_neg = ifelse(Nest < 0, 1, 0)) %>%
    summarise(n_ = n(),
              MeanEst = mean(Nest, na.rm = narm),
              RMSE = sqrt(mean((Nest - Ntrue)^2, na.rm = narm)),
              MAE = mean(abs(Nest - Ntrue), na.rm = narm),
              bias = MeanEst - first(Ntrue),
              SE = sd(Nest, na.rm = narm),
              frac_gt_2True = mean((Nest > (2 * Ntrue)), na.rm = narm),
              frac_lt_.5True = mean((Nest < (0.5 * Ntrue)), na.rm = narm),
              Q90ratio = quantile(Nest, prob = 0.90, na.rm = narm)/first(Ntrue),
              Coverage = mean(Icoverage, na.rm = narm),
              CoverageHPD = mean(HPDIcov, na.rm = narm),
              MedMOE = median(0.5 * CIwidth, na.rm = narm),
              MedMOEhpd = median(0.5 * (HPDucl - HPDlcl), na.rm = narm),
              skewness = skewness(Nest, na.rm = narm),
              Max = max(Nest, na.rm = narm),
              Ninsane = sum(I_insane),
              Nneg = sum(I_neg)
              )
names(sumry5) <- c("Ntrue", "Model", "Events", "n", "MeanEst", "RMSE", "MAE",
                   "Bias", "SE", "frac_gt_2True", "frac_lt_.5True", "Q90ratio",
                   "Coverage", "CoverageHPD", "MedMOE", "MedMOEhpd", "skewness",
                   "Max", "n_insane", "n_neg")
cat("Rows: ", dim(sumry5)[1], "\n")
sumry5$Model <- factor(sumry5$Model)
attr(sumry5, "Created by") <- "computeSummaries_2021-11-11.R"
attr(sumry5, "Time stamp") <- tstamp
saveRDS(sumry5, file = file.path(outpath, "Estimate_summaries_2021-11-11.rds"))
fwrite(sumry5, file = file.path(outpath, "Estimate_summaries_2021-11-11.csv"))
################################################################################
## Compute summaries by Events and Model, excluding estimates from the
## MO and trend data-generating models
################################################################################
sumry6 <- df %>%
    filter(!(gen.modl == "M0" | gen.modl == "trend" | ISEfail == 1)) %>%
    group_by(Ntrue, Model, Events) %>%
    mutate(I_insane = ifelse(Nest > 1E10, 1, 0),
           I_neg = ifelse(Nest < 0, 1, 0)) %>%
    summarise(n_ = n(),
              MeanEst = mean(Nest, na.rm = narm),
              RMSE = sqrt(mean((Nest - Ntrue)^2, na.rm = narm)),
              MAE = mean(abs(Nest - Ntrue), na.rm = narm),
              bias = MeanEst - first(Ntrue),
              SE = sd(Nest, na.rm = narm),
              frac_gt_2True = mean((Nest > (2 * Ntrue)), na.rm = narm),
              frac_lt_.5True = mean((Nest < (0.5 * Ntrue)), na.rm = narm),
              Q90ratio = quantile(Nest, prob = 0.90, na.rm = narm)/first(Ntrue),
              Coverage = mean(Icoverage, na.rm = narm),
              CoverageHPD = mean(HPDIcov, na.rm = narm),
              MedMOE = median(0.5 * CIwidth, na.rm = narm),
              MedMOEhpd = median(0.5 * (HPDucl - HPDlcl), na.rm = narm),
              skewness = skewness(Nest, na.rm = narm),
              Max = max(Nest, na.rm = narm),
              Ninsane = sum(I_insane),
              Nneg = sum(I_neg)
              )
names(sumry6) <- c("Ntrue", "Model", "Events", "n", "MeanEst", "RMSE", "MAE",
                   "Bias", "SE", "frac_gt_2True", "frac_lt_.5True", "Q90ratio",
                   "Coverage", "CoverageHPD", "MedMOE", "MedMOEhpd", "skewness",
                   "Max", "n_insane", "n_neg")
cat("Rows: ", dim(sumry6)[1], "\n")
sumry6$Model <- factor(sumry6$Model)
attr(sumry6, "Created by") <- "computeSummaries_2021-11-11.R"
attr(sumry6, "Time stamp") <- tstamp
saveRDS(sumry6, file = file.path(outpath, "Estimate_summaries_sansM0_2021-11-11.rds"))
fwrite(sumry6, file = file.path(outpath, "Estimate_summaries_sansM0_2021-11-11.csv"))
################################################################################
## Log session information
################################################################################
cat("Time stamp: ", tstamp, "\n")
sessionInfo()
#################################  END of FILE  ################################
