# Supplementary material for: Comparative performance of multiple-list estimators of key population size
Source: PLOS Glob Public Health. 2022 Mar 10;2(3):e0000155. doi: 10.1371/journal.pgph.0000155 (PMC9345571; doi:10.1371/journal.pgph.0000155)
Supplement: S1 File — A zip archive containing the R code used to generate the random samples from the simulated populations and to estimate population size from those samples. The population size estimates are also included because obtaining those from the samples is computationally burdensome. (ZIP) [file pgph.0000155.s004.zip › S3_file/R_code/Estimation_scripts/PSE_estimate_BMA-2.R]

#########################################################################
##       R PROGRAM: PSE_estimate_BMA-2.R
##
##         PROJECT: Evaluation of multiple-encounter population size
##                  estimators
##
##     DESCRIPTION: Estimate population sizes from simulated samples
##                  using Bayesian loglinear model averaging  as
##                  implemented in the dga package
##
##                  Mh samples
##                  priorNmax = 100000
##
##      WRITTEN BY: Steve Gutreuter, CDC/CGH/DGHT Statistics, Estimation
##                                   and Modeling Team
##                  sgutreuter@cdc.gov
##
##            DATE: 2020-05-29
##
##      DISCLAIMER: Although this program has been used by the Centers
##                  for Disease Control & Prevention (CDC), no warranty,
##                  expressed or implied, is made by the CDC or the U.S.
##                  Government as to the accuracy and functioning of the
##                  program and related program material nor shall the
##                  fact of distribution constitute any such warranty,
##                  and no responsibility is assumed by the CDC in
##                  connection therewith.
##
#########################################################################
library(HDInterval)
library(tidyr)
library(dga)
data(graphs3)
data(graphs4)
data(graphs5)
basepath <- file.path(Sys.getenv("PROJ"), "PSE/PSEsim")
workpath <- file.path(basepath, "R")
datapath <- file.path(basepath, "data")
setwd(workpath)
source(file.path(workpath, "PSE_sim_functions.R"))
dataname <- file.path(datapath, "PSEsimSamples_alt.Rdata")
attach(dataname)

cgwtools::lsdata(file.path(datapath, "PSEsimSamples_alt.Rdata"))

#########################################################################
## BMA loglinear model fitting to independent Mh data
#########################################################################
## test <- bma.estimate(data = Mh.10K.025, events = 3:5,
##                      priorNmax = 30000, nreps = 1)
## print(test)

## Runs:
t.start0 <- t.start <- Sys.time()
print(t.start)
bma.Mh.10K.025 <- bma.estimate(data = Mh.10K.025, events = 3:5,
                               priorNmax = 100000, nreps = 400,
                               progress = FALSE)
Sys.time() - t.start
Sys.time()

t.start <- Sys.time()
bma.Mh.10K.050 <- bma.estimate(data = Mh.10K.050, events = 3:5,
                               priorNmax = 100000, nreps = 400,
                               progress = FALSE)
Sys.time() - t.start
Sys.time()

t.start <- Sys.time()
bma.Mh.10K.100 <- bma.estimate(data = Mh.10K.100, events = 3:5,
                               priorNmax = 100000, nreps = 400,
                               progress = FALSE)
Sys.time() - t.start
Sys.time()

t.start <- Sys.time()
bma.Mh.10K.150 <- bma.estimate(data = Mh.10K.150, events = 3:5,
                               priorNmax = 100000, nreps = 400,
                               progress = FALSE)
Sys.time() - t.start
## Total elapsed time:
Sys.time() - t.start0

#########################################################################
## Save the results
#########################################################################
save(bma.Mh.10K.025, bma.Mh.10K.050, bma.Mh.10K.100, bma.Mh.10K.150,
     file = file.path(datapath, "BMA_Mh_estimates.Rdata"))
cgwtools::lsdata(file.path(datapath, "BMA_Mh_estimates.Rdata"))
################################   END of FILE   ########################
