# Supplementary material for: Comparative performance of multiple-list estimators of key population size
Source: PLOS Glob Public Health. 2022 Mar 10;2(3):e0000155. doi: 10.1371/journal.pgph.0000155 (PMC9345571; doi:10.1371/journal.pgph.0000155)
Supplement: S1 File — A zip archive containing the R code used to generate the random samples from the simulated populations and to estimate population size from those samples. The population size estimates are also included because obtaining those from the samples is computationally burdensome. (ZIP) [file pgph.0000155.s004.zip › S3_file/R_code/Estimation_scripts/PSE_estimate_LLM-2.R]

#########################################################################
##       R PROGRAM: PSE_estimate_LLM-2.R
##
##         PROJECT: Evaluation of multiple-encounter population size
##                  estimators
##
##     DESCRIPTION: Estimate population sizes from simulated samples
##                  using loglinear models as implemented in the
##                  Rcapture package
##
##                  Mt, Mbh and Mht samples
##
##      WRITTEN BY: Steve Gutreuter, CDC/CGH/DGHT Statistics, Estimation
##                                   and Modeling Team
##                  sgutreuter@cdc.gov
##
##            D1ATE: 2020-06-15
##
#########################################################################
library(Rcapture)
basepath <- file.path(Sys.getenv("PROJ"), "PSE/PSEsim")
workpath <- file.path(basepath, "R")
datapath <- file.path(basepath, "data")
setwd(workpath)
source(file.path(workpath, "PSE_sim_functions.R"))
dataname <- file.path(datapath, "PSEsimSamples_alt.Rdata")
attach(dataname)
cgwtools::lsdata(file.path(datapath, "PSEsimSamples_alt.Rdata"))

#########################################################################
## loglinear model fitting to independent homogeneous capture
## probabilities
#########################################################################
## test <- llm.estimate(data = M0.10K.025, events = 2:5,
##                      nreps = 2)
## print(test)
## Mt data
t.start0 <- t.start <- Sys.time()
llm.Mt.10K.025 <- llm.estimate(data = Mt.10K.025, events = 2:5,
                               nreps = 400, progress = FALSE)
Sys.time() - t.start

llm.Mt.10K.050 <- llm.estimate(data = Mt.10K.050, events = 2:5,
                               nreps = 400, progress = FALSE)
Sys.time() - t.start

llm.Mt.10K.100 <- llm.estimate(data = Mt.10K.100, events = 2:5,
                               nreps = 400, progress = FALSE)
Sys.time() - t.start

llm.Mt.10K.150 <- llm.estimate(data = Mt.10K.150, events = 2:5,
                               nreps = 400, progress = FALSE)
Sys.time() - t.start
## Mbh data
t.start <- Sys.time()
llm.Mbh.10K.025 <- llm.estimate(data = Mbh.10K.025, events = 2:5,
                               nreps = 400, progress = FALSE)
Sys.time() - t.start

llm.Mbh.10K.050 <- llm.estimate(data = Mbh.10K.050, events = 2:5,
                               nreps = 400, progress = FALSE)
Sys.time() - t.start

llm.Mbh.10K.100 <- llm.estimate(data = Mbh.10K.100, events = 2:5,
                               nreps = 400, progress = FALSE)
Sys.time() - t.start

llm.Mbh.10K.150 <- llm.estimate(data = Mbh.10K.150, events = 2:5,
                               nreps = 400, progress = FALSE)
Sys.time() - t.start
## Mht data
t.start <- Sys.time()
llm.Mht.10K.025 <- llm.estimate(data = Mht.10K.025, events = 2:5,
                               nreps = 400, progress = FALSE)
Sys.time() - t.start

llm.Mht.10K.050 <- llm.estimate(data = Mht.10K.050, events = 2:5,
                               nreps = 400, progress = FALSE)
Sys.time() - t.start

llm.Mht.10K.100 <- llm.estimate(data = Mht.10K.100, events = 2:5,
                               nreps = 400, progress = FALSE)
Sys.time() - t.start

llm.Mht.10K.150 <- llm.estimate(data = Mht.10K.150, events = 2:5,
                               nreps = 400, progress = FALSE)
Sys.time() - t.start
Sys.time() - t.start0

rm(t.start, t.start0)
#########################################################################
## Save the results
#########################################################################
save(llm.Mt.10K.025, llm.Mt.10K.050, llm.Mt.10K.100, llm.Mt.10K.150,
     llm.Mbh.10K.025, llm.Mbh.10K.050, llm.Mbh.10K.100, llm.Mbh.10K.150,
     llm.Mht.10K.025, llm.Mht.10K.050, llm.Mht.10K.100, llm.Mht.10K.150,
     file = file.path(datapath, "LLM_estimates-2.Rdata"))
cgwtools::lsdata(file.path(datapath, "LLM_estimates-2.Rdata"))
################################   END of FILE   ########################
