# Supplementary material for: Comparative performance of multiple-list estimators of key population size
Source: PLOS Glob Public Health. 2022 Mar 10;2(3):e0000155. doi: 10.1371/journal.pgph.0000155 (PMC9345571; doi:10.1371/journal.pgph.0000155)
Supplement: S1 File — A zip archive containing the R code used to generate the random samples from the simulated populations and to estimate population size from those samples. The population size estimates are also included because obtaining those from the samples is computationally burdensome. (ZIP) [file pgph.0000155.s004.zip › S3_file/R_code/get_prior_sensitivity_estimates.R]

################################################################################
##       R PROGRAM: get_prior_sensitivity_estimates.R
##
##         PROJECT: Evaluation of multiple-encounter population size
##                  estimators
##
##     DESCRIPTION: Extract and consolidate PSE estimates into a single
##                  data frame and examine
##
##           INPUT: ~data/Priors_sensitivity_analysis.Rdata
##
##          OUTPUT: ~data/Priors_sensitivity_analysis_estimates.rds
##
##      WRITTEN BY: Steve Gutreuter, CDC/CGH/DGHT Statistics, Estimation
##                                   and Modeling Team
##                  sgutreuter@cdc.gov
################################################################################
library(tidyverse)
library(data.table)
basepath <- file.path(Sys.getenv("PROJ"), "PSE/PSEsim")
workpath <- file.path(basepath, "R")
datapath <- file.path(basepath, "data")
outpath <- file.path(basepath, "output")
setwd(workpath)
source(file.path(workpath, "PSE_sim_functions.R"))
################################################################################
## Create vector of file names
################################################################################
est.objs <- "Priors_sensitivity_analysis.Rdata"
################################################################################
## Combine all estimates
################################################################################
combineRdata <- function(Rdatanames, datapath){
    combined <- data.frame(NULL)
    counts <- data.frame(NULL)
    for(i in seq_along(Rdatanames)){
        efname <- file.path(datapath, Rdatanames[i])
        attach(efname)
        dfnames <- cgwtools::lsdata(efname)
        for(j in seq_along(dfnames)){
            dfj <- get(dfnames[j])
            dfj$fname <- dfnames[j]
            combined <- rbind(combined, dfj)
            x <- data.frame(with(dfj, table(Events)))
            counts <- rbind(counts,
                            cbind(rep(dfnames[j], nrow(x)), x))
        }
        detach()
    }
    names(counts) <- c("Estimates frame", "Events", "Estimates")
    invisible(list(combined = combined, counts = counts))
}
comb.list <- combineRdata(est.objs, datapath = datapath)
comb <- comb.list$combined
################################################################################
## Create prior parameter variables and save
################################################################################
rcomb <- comb %>%
    mutate(bmaNmax = NA,
           bmaNmax = case_when(
               fname == "bma.Mbht.10K.5xprior" ~ 5,
               fname == "bma.Mbht.10K.10xprior" ~ 10,
               fname == "bma.Mbht.10K.50xprior" ~ 50
           ),
           lcmK = NA,
           lcmK = case_when(
               fname == "lcm.Mbht.10K.K1prior" ~ 1,
               fname == "lcm.Mbht.10K.K2prior" ~ 2,
               fname == "lcm.Mbht.10K.K3prior" ~ 3,
               fname == "lcm.Mbht.10K.K4prior" ~ 4,
               fname == "lcm.Mbht.10K.K5prior" ~ 5,
               fname == "lcm.Mbht.10K.K10prior" ~ 10,
               fname == "lcm.Mbht.10K.K15prior" ~ 15,
               fname == "lcm.Mbht.10K.K20prior" ~ 20,
               fname == "lcm.Mbht.10K.K30prior" ~ 30
           ),
           lcmAlpha = NA,
           lcmAlpha = case_when(
               fname == "lcm.Mbht.10K.hyp.025" ~ 0.025,
               fname == "lcm.Mbht.10K.hyp.25" ~ 0.25,
               fname == "lcm.Mbht.10K.hyp1" ~ 1.0
           )
           )
saveRDS(rcomb,
        file = file.path(datapath, "Priors_sensitivity_analysis_estimates.rds"))
################################   END of FILE   ###############################
