# Supplementary material for: Comparative performance of multiple-list estimators of key population size
Source: PLOS Glob Public Health. 2022 Mar 10;2(3):e0000155. doi: 10.1371/journal.pgph.0000155 (PMC9345571; doi:10.1371/journal.pgph.0000155)
Supplement: S1 File — A zip archive containing the R code used to generate the random samples from the simulated populations and to estimate population size from those samples. The population size estimates are also included because obtaining those from the samples is computationally burdensome. (ZIP) [file pgph.0000155.s004.zip › S3_file/R_code/plotEstimates_2021-11-11.R]

#################################################################################
##     R CODE FILE: plotEstimates.R
##
##         PROJECT: Evaluation of multiple-encounter population size
##                  estimators
##
##     DESCRIPTION: Contruct violin plots showing the distributions of the
##                  PSE estimates (Fig. 2)
##
##            NOTE: Estimates from M0 and the trend data-generating models are
##                  omitted
##
##           INPUT: ~/data/PSE_estimates_2021-11-11.rds
##
##          OUTPUT: ~/output/graphs/PSE_violin_plot_1K.png
##                  ~/output/graphs/PSE_violin_plot_10K.png
##                  ~/output/graphs/PSE_violin_plot_20K.png
##                  ~/output/graphs/Fig_2.png
##                  ~/output/graphs/Fig_2.tiff
##
##      WRITTEN BY: Steve Gutreuter                  E-mail:  sgutreuter@cdc.gov
##                  Statistics, Estimation and Modeling Team
##                  Division of Global HIV & TB
##                  Center for Global Health
##                  Centers for Disease Control & Prevention
#################################################################################
library(tidyverse)
library(ggplot2)
library(ggthemes)
library(scales)
library(svglite)
#################################################################################
## Define file paths
#################################################################################
basepath <- file.path(Sys.getenv("PROJ"), "PSE/PSEsim")
workpath <- file.path(basepath, "R")
datapath <- file.path(basepath, "data")
outpath <- file.path(basepath, "output")
graphs <- file.path(basepath, "output/graphs")
setwd(workpath)
#################################################################################
## Extract the estimates
#################################################################################
df0 <- readRDS(file.path(datapath, "PSE_estimates_2021-11-11.rds"))
df0 <- df0 %>%
    filter(!is.na(pmean) & Nest > 0 & !(gen.modl == "trend" |
                                        gen.modl == "M0")) %>%
    mutate(Nest = if_else(Ntrue == 1000 & Nest > 10^7, 10^7, Nest),
           Nest = if_else(Ntrue == 10000 & Nest > 10^7, 10^7, Nest),
           Nest = if_else(Ntrue == 20000 & Nest > 10^7, 10^7, Nest),) %>%
    mutate(ModLabel = case_when(
               ModelType == "LLM" ~ "LLM-AIC",
               ModelType == "BMA" ~ "LLM-BMA",
               ModelType == "LCM" ~ "BLCM"
           ),
           ModLabel =  factor(ModLabel,  ordered =  TRUE,
                              levels = c("LLM-AIC", "LLM-BMA", "BLCM" )),
           ModelType = factor(ModelType, ordered = TRUE,
                              levels = c("LLM", "BMA", "LCM")),

           Events = factor(Events, ordered = TRUE, levels = c(2, 3, 4, 5)),
           pmean = factor(pmean, ordered = TRUE,
                          levels = c("0.025", "0.050", "0.100", "0.150", "0.200")))
#################################################################################
## Construct violin plots of the estimates for Ntrue = 1,000
#################################################################################
df1 <- df0 %>%
    filter(Ntrue == 1000) %>%
    mutate(Nest = if_else(Nest < 1, 1, Nest))
p1 <- ggplot(df1, aes(Events, Nest)) +
    ylab(expression(hat(italic(N)))) + xlab("Encounter events") +
    facet_grid(pmean ~ ModLabel) +
    geom_hline(yintercept = 1000, size = 0.5, col = "gray") +
    geom_violin() +
    scale_y_log10(breaks = trans_breaks("log10", function(x) 10^x, n = 4),
                  limits = c(10^0,  10^7),
                  minor_breaks = waiver( ),
                  labels = trans_format("log10", math_format(10^.x))) +
    theme_bw( )
png(file.path(graphs, "PSE_violin_plot_1K.png"), width = 6.5, height = 6.5,
    units = "in", res = 600)
print(p1)
dev.off( )
#################################################################################
## Construct violin plots of the estimates for Ntrue = 10,000
#################################################################################
df2 <- df0 %>%
    filter(Ntrue == 10000) %>%
    mutate(Nest = if_else(Nest < 1, 1, Nest))
p2 <- ggplot(df2, aes(Events, Nest)) +
    ylab(expression(hat(italic(N)))) + xlab("Encounter events") +
    facet_grid(pmean ~ ModLabel) +
    geom_hline(yintercept = 10000, size = 0.5, col = "gray") +
    geom_violin() +
    scale_y_log10(breaks = trans_breaks("log10", function(x) 10^x, n = 4),
                  limits = c(10^0,  10^7),
                  minor_breaks = waiver( ),
                  labels = trans_format("log10", math_format(10^.x))) +
    theme_bw()
png(file.path(graphs, "PSE_violin_plot_10K.png"), width = 6.5, height = 6.5,
    units = "in", res = 600)
print(p2)
dev.off( )
#################################################################################
## Construct violin plots of the estimates for Ntrue = 20,000
#################################################################################
df3 <- df0 %>%
    filter(Ntrue == 20000) %>%
    mutate(Nest = if_else(Nest < 1, 1, Nest))
p3 <- ggplot(df3, aes(Events, Nest)) +
    ylab(expression(hat(italic(N)))) + xlab("Encounter events") +
    facet_grid(pmean ~ ModLabel) +
    geom_hline(yintercept = 20000, size = 0.5, col = "gray") +
    geom_violin() +
    scale_y_log10(breaks = trans_breaks("log10", function(x) 10^x, n = 4),
                  limits = c(10^0,  10^7),
                  minor_breaks = waiver( ),
                  labels = trans_format("log10", math_format(10^.x))) +
    theme_bw()
png(file.path(graphs, "PSE_violin_plot_20K.png"), width = 6.5, height = 6.5,
    units = "in", res = 600)
print(p3)
dev.off( )
################################################################################
## Two graphs on one page
################################################################################
vp1 <- grid::viewport(width = unit(3, "in"), height = unit(6, "in"), just = "left")
vp2 <- grid::viewport(width = unit(3, "in"), height = unit(6, "in"), just = "right")
png(file.path(graphs, "Fig_2.png"), width = 6.5, height = 6.5,
    units = "in", res = 600)
print(p1, vp = vp2)
print(p3, vp = vp1)
dev.off( )
tiff(file.path(graphs, "Fig_2.tiff"), width = 6.5, height = 6.5,
    units = "in", res = 600, compression = "lzw")
print(p1, vp = vp2)
print(p3, vp = vp1)
dev.off( )
################################################################################
## Log session information
################################################################################
cat("Execution ended: ", as.character(Sys.time()), "\n")
sessionInfo()
#################################  END of FILE  #################################
