# Supplementary material for: Comparative performance of multiple-list estimators of key population size
Source: PLOS Glob Public Health. 2022 Mar 10;2(3):e0000155. doi: 10.1371/journal.pgph.0000155 (PMC9345571; doi:10.1371/journal.pgph.0000155)
Supplement: S1 File — A zip archive containing the R code used to generate the random samples from the simulated populations and to estimate population size from those samples. The population size estimates are also included because obtaining those from the samples is computationally burdensome. (ZIP) [file pgph.0000155.s004.zip › S3_file/R_code/PSE_generate_samples.R]

paste0("Start time: ", format(Sys.time(), "%Y-%m-%d %H:%M:%S %Z", sep = "\n" ))
################################################################################
##       R PROGRAM: PSE_generate_samples.R
##
##         PROJECT: Evaluation of multiple-encounter population size
##                  estimators
##
## INVESTIGATOR(S):
##
##     DESCRIPTION: Compare estimates from Rcapture and LCMCR using
##                  simulated data.
##
##                  Part 1.  Generate samples
##
##   INPUT FILE(S): None
##
##  OUTPUT FILE(S): PSEsimSamples.Rdata
##
##      WRITTEN BY: Steve Gutreuter, CDC/CGH/DGHT Statistics, Estimation
##                                   and Modeling Team
##                  sgutreuter@cdc.gov
##
##            NOTE: Effects of sample size are revealed by varying the encounter
##                  probabilities.  Model M0 is simulated with encounter
##                  probabilties of 0.025, 0.05, 0.10, 0.15 and 0.20.
##                  Inhomogeneities in the encounter probabilities are generated
##                  from the Beta distributions having means 0.025, 0.50, 0.10,
##                  0.15, 0.20, and standard deviation equal to 0.85 x mean (See
##                  plotBetaDist.R).  The data generators for trends in encounter
##                  probabilities use length-5 vectors of encounter probabilities
##                  centered at (event 3) 0.025, 0.05, 0.10, 0.15 and 0.20.
##
##      DISCLAIMER: Although this program has been used by the Centers
##                  for Disease Control & Prevention (CDC), no warranty,
##                  expressed or implied, is made by the CDC or the U.S.
##                  Government as to the accuracy and functioning of the
##                  program and related program material nor shall the
##                  fact of distribution constitute any such warranty,
##                  and no responsibility is assumed by the CDC in
##                  connection therewith.
################################################################################
################################################################################
## Log session information
################################################################################
sessionInfo()
################################################################################
## Define file paths
################################################################################
basepath <- file.path(Sys.getenv("PROJ"), "PSE/PSEsim")
workpath <- file.path(basepath, "R")
datapath <- file.path(basepath, "data")
setwd(workpath)
################################################################################
## Source helper functions and set the RNG seed
################################################################################
source(file.path(workpath, "PSE_sim_functions.R"))
seed0 <- 321
################################################################################
## Generate random encounter histories from homogeneous (M0) populations
################################################################################
#### 10,000
M0.10K.025 <- M0_gen(10000, reps = 400, p = 0.025, K = 5, seed = seed0)
M0.10K.050 <- M0_gen(10000, reps = 400, p = 0.050, K = 5, seed = seed0)
M0.10K.100 <- M0_gen(10000, reps = 400, p = 0.100, K = 5, seed = seed0)
M0.10K.150 <- M0_gen(10000, reps = 400, p = 0.150, K = 5, seed = seed0)
M0.10K.200 <- M0_gen(10000, reps = 400, p = 0.200, K = 5, seed = seed0)
#### 1,000
M0.1K.025 <- M0_gen(1000, reps = 400, p = 0.025, K = 5, seed = seed0)
M0.1K.050 <- M0_gen(1000, reps = 400, p = 0.050, K = 5, seed = seed0)
M0.1K.100 <- M0_gen(1000, reps = 400, p = 0.100, K = 5, seed = seed0)
M0.1K.150 <- M0_gen(1000, reps = 400, p = 0.150, K = 5, seed = seed0)
M0.1K.200 <- M0_gen(1000, reps = 400, p = 0.200, K = 5, seed = seed0)
#### 25,000
M0.20K.025 <- M0_gen(20000, reps = 400, p = 0.025, K = 5, seed = seed0)
M0.20K.050 <- M0_gen(20000, reps = 400, p = 0.050, K = 5, seed = seed0)
M0.20K.100 <- M0_gen(20000, reps = 400, p = 0.100, K = 5, seed = seed0)
M0.20K.150 <- M0_gen(20000, reps = 400, p = 0.150, K = 5, seed = seed0)
M0.20K.200 <- M0_gen(20000, reps = 400, p = 0.200, K = 5, seed = seed0)
################################################################################
## Generate random encounter histories from Mh populations
################################################################################
#### 10,000
Mh.10K.025 <- Mh_gen(10000, reps = 400, K = 5, betaparms = c(1.32448, 51.6548),
                     seed = seed0)
Mh.10K.050 <- Mh_gen(10000, reps = 400, K = 5, betaparms = c(1.26488, 24.0327),
                       seed = seed0)
Mh.10K.100 <- Mh_gen(10000, reps = 400, K = 5, betaparms = c(1.14567, 10.3111),
                       seed = seed0)
Mh.10K.150 <- Mh_gen(10000, reps = 400, K = 5, betaparms = c(1.02647, 5.81667),
                     seed = seed0)
Mh.10K.200 <- Mh_gen(10000, reps = 400, K = 5, betaparms = c(0.90727, 3.62907),
                     seed = seed0)
#### 1,000
Mh.1K.025 <- Mh_gen(1000, reps = 400, K = 5, betaparms = c(1.32448, 51.6548),
                     seed = seed0)
Mh.1K.050 <- Mh_gen(1000, reps = 400, K = 5, betaparms = c(1.26488, 24.0327),
                       seed = seed0)
Mh.1K.100 <- Mh_gen(1000, reps = 400, K = 5, betaparms = c(1.14567, 10.3111),
                       seed = seed0)
Mh.1K.150 <- Mh_gen(1000, reps = 400, K = 5, betaparms = c(1.02647, 5.81667),
                    seed = seed0)
Mh.1K.200 <- Mh_gen(1000, reps = 400, K = 5, betaparms = c(0.90727, 3.62907),
                     seed = seed0)
#### 20,000
Mh.20K.025 <- Mh_gen(20000, reps = 400, K = 5, betaparms = c(1.32448, 51.6548),
                     seed = seed0)
Mh.20K.050 <- Mh_gen(20000, reps = 400, K = 5, betaparms = c(1.26488, 24.0327),
                       seed = seed0)
Mh.20K.100 <- Mh_gen(20000, reps = 400, K = 5, betaparms = c(1.14567, 10.3111),
                       seed = seed0)
Mh.20K.150 <- Mh_gen(20000, reps = 400, K = 5, betaparms = c(1.02647, 5.81667),
                     seed = seed0)
Mh.20K.200 <- Mh_gen(20000, reps = 400, K = 5, betaparms = c(0.90727, 3.62907),
                     seed = seed0)
################################################################################
## Generate random encounter histories from Mb populations where P(encounter)
## drops by a factor of 50% after first contact.
################################################################################
#### 10,000
Mb.10K.025  <- Mb_gen(10000, reps = 400, K = 5, p  = 0.025, frac = 0.5,
                        seed = seed0)
Mb.10K.050  <- Mb_gen(10000, reps = 400, K = 5, p  = 0.050, frac = 0.5,
                        seed = seed0)
Mb.10K.100  <- Mb_gen(10000, reps = 400, K = 5, p  = 0.100, frac = 0.5,
                        seed = seed0)
Mb.10K.150  <- Mb_gen(10000, reps = 400, K = 5, p  = 0.150, frac = 0.5,
                      seed = seed0)
Mb.10K.200  <- Mb_gen(10000, reps = 400, K = 5, p  = 0.200, frac = 0.5,
                      seed = seed0)
#### 1,000
Mb.1K.025  <- Mb_gen(1000, reps = 400, K = 5, p  = 0.025, frac = 0.5,
                        seed = seed0)
Mb.1K.050  <- Mb_gen(1000, reps = 400, K = 5, p  = 0.050, frac = 0.5,
                        seed = seed0)
Mb.1K.100  <- Mb_gen(1000, reps = 400, K = 5, p  = 0.100, frac = 0.5,
                        seed = seed0)
Mb.1K.150  <- Mb_gen(1000, reps = 400, K = 5, p  = 0.150, frac = 0.5,
                     seed = seed0)
Mb.1K.200  <- Mb_gen(1000, reps = 400, K = 5, p  = 0.200, frac = 0.5,
                      seed = seed0)
#### 20,000
Mb.20K.025  <- Mb_gen(20000, reps = 400, K = 5, p  = 0.025, frac = 0.5,
                        seed = seed0)
Mb.20K.050  <- Mb_gen(20000, reps = 400, K = 5, p  = 0.050, frac = 0.5,
                        seed = seed0)
Mb.20K.100  <- Mb_gen(20000, reps = 400, K = 5, p  = 0.100, frac = 0.5,
                        seed = seed0)
Mb.20K.150  <- Mb_gen(20000, reps = 400, K = 5, p  = 0.150, frac = 0.5,
                      seed = seed0)
Mb.20K.200  <- Mb_gen(20000, reps = 400, K = 5, p  = 0.200, frac = 0.5,
                      seed = seed0)
################################################################################
## Generate random encounter histories from Mbh populations where P(encounter)
## drops by 50% after first contact.
################################################################################
#### 10,000
Mbh.10K.025 <- Mbh_gen(10000, reps = 400, K = 5,
                       betaparms = c(1.32448, 51.6548), frac = 0.5,
                       seed = seed0)
Mbh.10K.050 <- Mbh_gen(10000, reps = 400, K = 5,
                       betaparms = c(1.26488, 24.0327),frac = 0.5,
                       seed = seed0)
Mbh.10K.100 <- Mbh_gen(10000, reps = 400, K = 5,
                       betaparms = c(1.14567, 10.3111), frac = 0.5,
                       seed = seed0)
Mbh.10K.150 <- Mbh_gen(10000, reps = 400, K = 5,
                       betaparms = c(1.02647, 5.81667), frac = 0.5,
                       seed = seed0)
Mbh.10K.200 <- Mbh_gen(10000, reps = 400, K = 5,
                       betaparms = c(0.90727, 3.62907), frac = 0.5,
                       seed = seed0)
#### 1,000
Mbh.1K.025 <- Mbh_gen(1000, reps = 400, K = 5,
                       betaparms = c(1.32448, 51.6548), frac = 0.5,
                       seed = seed0)
Mbh.1K.050 <- Mbh_gen(1000, reps = 400, K = 5,
                       betaparms = c(1.26488, 24.0327),frac = 0.5,
                       seed = seed0)
Mbh.1K.100 <- Mbh_gen(1000, reps = 400, K = 5,
                       betaparms = c(1.14567, 10.3111), frac = 0.5,
                       seed = seed0)
Mbh.1K.150 <- Mbh_gen(1000, reps = 400, K = 5,
                       betaparms = c(1.02647, 5.81667), frac = 0.5,
                      seed = seed0)
Mbh.1K.200 <- Mbh_gen(1000, reps = 400, K = 5,
                       betaparms = c(0.90727, 3.62907), frac = 0.5,
                       seed = seed0)
#### 20,000
Mbh.20K.025 <- Mbh_gen(20000, reps = 400, K = 5,
                       betaparms = c(1.32448, 51.6548), frac = 0.5,
                       seed = seed0)
Mbh.20K.050 <- Mbh_gen(20000, reps = 400, K = 5,
                       betaparms = c(1.26488, 24.0327),frac = 0.5,
                       seed = seed0)
Mbh.20K.100 <- Mbh_gen(20000, reps = 400, K = 5,
                       betaparms = c(1.14567, 10.3111), frac = 0.5,
                       seed = seed0)
Mbh.20K.150 <- Mbh_gen(20000, reps = 400, K = 5,
                       betaparms = c(1.02647, 5.81667), frac = 0.5,
                       seed = seed0)
Mbh.20K.200 <- Mbh_gen(20000, reps = 400, K = 5,
                       betaparms = c(0.90727, 3.62907), frac = 0.5,
                       seed = seed0)
################################################################################
## Generate random encounter histories from Mbht populations where P(encounter)
## drops by 50% after first contact.
################################################################################
#### 10,000
Mbht.10K.025 <- Mbht_gen(10000, reps = 400, K = 5,
                       betaparms = c(1.32448, 51.6548), frac = 0.5,
                       seed = seed0)
Mbht.10K.050 <- Mbht_gen(10000, reps = 400, K = 5,
                       betaparms = c(1.26488, 24.0327),frac = 0.5,
                       seed = seed0)
Mbht.10K.100 <- Mbht_gen(10000, reps = 400, K = 5,
                       betaparms = c(1.14567, 10.3111), frac = 0.5,
                       seed = seed0)
Mbht.10K.150 <- Mbht_gen(10000, reps = 400, K = 5,
                       betaparms = c(1.02647, 5.81667), frac = 0.5,
                       seed = seed0)
Mbht.10K.200 <- Mbht_gen(10000, reps = 400, K = 5,
                       betaparms = c(0.90727, 3.62907), frac = 0.5,
                       seed = seed0)
#### 1,000
Mbht.1K.025 <- Mbht_gen(1000, reps = 400, K = 5,
                       betaparms = c(1.32448, 51.6548), frac = 0.5,
                       seed = seed0)
Mbht.1K.050 <- Mbht_gen(1000, reps = 400, K = 5,
                       betaparms = c(1.26488, 24.0327),frac = 0.5,
                       seed = seed0)
Mbht.1K.100 <- Mbht_gen(1000, reps = 400, K = 5,
                       betaparms = c(1.14567, 10.3111), frac = 0.5,
                       seed = seed0)
Mbht.1K.150 <- Mbht_gen(1000, reps = 400, K = 5,
                       betaparms = c(1.02647, 5.81667), frac = 0.5,
                       seed = seed0)
Mbht.1K.200 <- Mbht_gen(1000, reps = 400, K = 5,
                       betaparms = c(0.90727, 3.62907), frac = 0.5,
                       seed = seed0)
#### 20,000
Mbht.20K.025 <- Mbht_gen(20000, reps = 400, K = 5,
                       betaparms = c(1.32448, 51.6548), frac = 0.5,
                       seed = seed0)
Mbht.20K.050 <- Mbht_gen(20000, reps = 400, K = 5,
                       betaparms = c(1.26488, 24.0327),frac = 0.5,
                       seed = seed0)
Mbht.20K.100 <- Mbht_gen(20000, reps = 400, K = 5,
                       betaparms = c(1.14567, 10.3111), frac = 0.5,
                       seed = seed0)
Mbht.20K.150 <- Mbht_gen(20000, reps = 400, K = 5,
                       betaparms = c(1.02647, 5.81667), frac = 0.5,
                       seed = seed0)
Mbht.20K.200 <- Mbht_gen(20000, reps = 400, K = 5,
                       betaparms = c(0.90727, 3.62907), frac = 0.5,
                       seed = seed0)
################################################################################
## Generate random encounter histories from Mt populations
################################################################################
#### 10,000
Mt.10K.025  <- Mt_gen(10000, reps = 400, K = 5, betaparms = c(1.32448, 51.6548),
                      seed = seed0)
Mt.10K.050  <- Mt_gen(10000, reps = 400, K = 5, betaparms = c(1.26488, 24.0327),
                      seed = seed0)
Mt.10K.100  <- Mt_gen(10000, reps = 400, K = 5, betaparms = c(1.14567, 10.3111),
                      seed = seed0)
Mt.10K.150  <- Mt_gen(10000, reps = 400, K = 5, betaparms = c(1.02647, 5.81667),
                      seed = seed0)
Mt.10K.200  <- Mt_gen(10000, reps = 400, K = 5, betaparms = c(0.90727, 3.62907),
                      seed = seed0)
#### 1,000
Mt.1K.025  <- Mt_gen(1000, reps = 400, K = 5, betaparms = c(1.32448, 51.6548),
                      seed = seed0)
Mt.1K.050  <- Mt_gen(1000, reps = 400, K = 5, betaparms = c(1.26488, 24.0327),
                      seed = seed0)
Mt.1K.100  <- Mt_gen(1000, reps = 400, K = 5, betaparms = c(1.14567, 10.3111),
                      seed = seed0)
Mt.1K.150  <- Mt_gen(1000, reps = 400, K = 5, betaparms = c(1.02647, 5.81667),
                     seed = seed0)
Mt.1K.200  <- Mt_gen(1000, reps = 400, K = 5, betaparms = c(0.90727, 3.62907),
                      seed = seed0)
#### 20,000
Mt.20K.025  <- Mt_gen(20000, reps = 400, K = 5, betaparms = c(1.32448, 51.6548),
                      seed = seed0)
Mt.20K.050  <- Mt_gen(20000, reps = 400, K = 5, betaparms = c(1.26488, 24.0327),
                      seed = seed0)
Mt.20K.100  <- Mt_gen(20000, reps = 400, K = 5, betaparms = c(1.14567, 10.3111),
                      seed = seed0)
Mt.20K.150  <- Mt_gen(20000, reps = 400, K = 5, betaparms = c(1.02647, 5.81667),
                      seed = seed0)
Mt.20K.200  <- Mt_gen(20000, reps = 400, K = 5, betaparms = c(0.90727, 3.62907),
                      seed = seed0)
################################################################################
## Generate random encounter histories from Mht populations
################################################################################
#### 10,000
Mht.10K.025  <- Mht_gen(10000, reps = 400, K = 5, betaparms = c(1.32448, 51.6548),
                        seed = seed0)
Mht.10K.050  <- Mht_gen(10000, reps = 400, K = 5, betaparms = c(1.26488, 24.0327),
                        seed = seed0)
Mht.10K.100  <- Mht_gen(10000, reps = 400, K = 5, betaparms = c(1.14567, 10.3111),
                        seed = seed0)
Mht.10K.150  <- Mht_gen(10000, reps = 400, K = 5, betaparms = c(1.02647, 5.81667),
                        seed = seed0)
Mht.10K.200  <- Mht_gen(10000, reps = 400, K = 5, betaparms = c(0.90727, 3.62907),
                        seed = seed0)
#### 1,000
Mht.1K.025  <- Mht_gen(1000, reps = 400, K = 5, betaparms = c(1.32448, 51.6548),
                        seed = seed0)
Mht.1K.050  <- Mht_gen(1000, reps = 400, K = 5, betaparms = c(1.26488, 24.0327),
                        seed = seed0)
Mht.1K.100  <- Mht_gen(1000, reps = 400, K = 5, betaparms = c(1.14567, 10.3111),
                        seed = seed0)
Mht.1K.150  <- Mht_gen(1000, reps = 400, K = 5, betaparms = c(1.02647, 5.81667),
                       seed = seed0)
Mht.1K.200  <- Mht_gen(1000, reps = 400, K = 5, betaparms = c(0.90727, 3.62907),
                        seed = seed0)
#### 20,000
Mht.20K.025  <- Mht_gen(20000, reps = 400, K = 5, betaparms = c(1.32448, 51.6548),
                        seed = seed0)
Mht.20K.050  <- Mht_gen(20000, reps = 400, K = 5, betaparms = c(1.26488, 24.0327),
                        seed = seed0)
Mht.20K.100  <- Mht_gen(20000, reps = 400, K = 5, betaparms = c(1.14567, 10.3111),
                        seed = seed0)
Mht.20K.150  <- Mht_gen(20000, reps = 400, K = 5, betaparms = c(1.02647, 5.81667),
                        seed = seed0)
Mht.20K.200  <- Mht_gen(20000, reps = 400, K = 5, betaparms = c(0.90727, 3.62907),
                        seed = seed0)
################################################################################
## Save the generated samples
################################################################################
save(  M0.10K.025,    M0.10K.050,    M0.10K.100,    M0.10K.150,    M0.10K.200,
       Mh.10K.025,    Mh.10K.050,    Mh.10K.100,    Mh.10K.150,    Mh.10K.200,
       Mb.10K.025,    Mb.10K.050,    Mb.10K.100,    Mb.10K.150,    Mb.10K.200,
       Mt.10K.025,    Mt.10K.050,    Mt.10K.100,    Mt.10K.150,    Mt.10K.200,
      Mbh.10K.025,   Mbh.10K.050,   Mbh.10K.100,   Mbh.10K.150,   Mbh.10K.200,
      Mht.10K.025,   Mht.10K.050,   Mht.10K.100,   Mht.10K.150,   Mht.10K.200,
     Mbht.10K.025,  Mbht.10K.050,  Mbht.10K.100,  Mbht.10K.150,  Mbht.10K.200,
        M0.1K.025,     M0.1K.050,     M0.1K.100,     M0.1K.150,     M0.1K.200,
        Mh.1K.025,     Mh.1K.050,     Mh.1K.100,     Mh.1K.150,     Mh.1K.200,
        Mb.1K.025,     Mb.1K.050,     Mb.1K.100,     Mb.1K.150,     Mb.1K.200,
        Mt.1K.025,     Mt.1K.050,     Mt.1K.100,     Mt.1K.150,     Mt.1K.200,
       Mbh.1K.025,    Mbh.1K.050,    Mbh.1K.100,    Mbh.1K.150,    Mbh.1K.200,
       Mht.1K.025,    Mht.1K.050,    Mht.1K.100,    Mht.1K.150,    Mht.1K.200,
      Mbht.1K.025,   Mbht.1K.050,   Mbht.1K.100,   Mbht.1K.150,   Mbht.1K.200,
       M0.20K.025,    M0.20K.050,    M0.20K.100,    M0.20K.150,    M0.20K.200,
       Mh.20K.025,    Mh.20K.050,    Mh.20K.100,    Mh.20K.150,    Mh.20K.200,
       Mb.20K.025,    Mb.20K.050,    Mb.20K.100,    Mb.20K.150,    Mb.20K.200,
       Mt.20K.025,    Mt.20K.050,    Mt.20K.100,    Mt.20K.150,    Mt.20K.200,
      Mbh.20K.025,   Mbh.20K.050,   Mbh.20K.100,   Mbh.20K.150,   Mbh.20K.200,
      Mht.20K.025,   Mht.20K.050,   Mht.20K.100,   Mht.20K.150,   Mht.20K.200,
     Mbht.20K.025,  Mbht.20K.050,  Mbht.20K.100,  Mbht.20K.150,  Mbht.20K.200,
     file = file.path(datapath, "PSEsimSamples.Rdata"))
################################   END of FILE   ################################
paste0("Finish time: ", format(Sys.time(), "%Y-%m-%d %H:%M:%S %Z", sep = "\n" ))
