# Supplementary material for: Comparative performance of multiple-list estimators of key population size
Source: PLOS Glob Public Health. 2022 Mar 10;2(3):e0000155. doi: 10.1371/journal.pgph.0000155 (PMC9345571; doi:10.1371/journal.pgph.0000155)
Supplement: S1 File — A zip archive containing the R code used to generate the random samples from the simulated populations and to estimate population size from those samples. The population size estimates are also included because obtaining those from the samples is computationally burdensome. (ZIP) [file pgph.0000155.s004.zip › S3_file/R_code/PSE_get_estimates.R]

#########################################################################
##       R PROGRAM: PSE_get_estimates.R
##
##         PROJECT: Evaluation of multiple-encounter population size
##                  estimators
##
##     DESCRIPTION: Extract and consolidate PSE estimates into a single
##                  data frame and save as both rds and csv.
##
##           INPUT: .Rdata files containing raw estimates
##
##          OUTPUT: PSE_estimates.rds
##                  PSE_estimates.csv
##
##      WRITTEN BY: Steve Gutreuter, CDC/CGH/DGHT Statistics, Estimation
##                                   and Modeling Team
##                  sgutreuter@cdc.gov
##
##            DATE: 2020-06-11
##
#########################################################################
library(tidyverse)
library(data.table)
basepath <- file.path(Sys.getenv("PROJ"), "PSE/PSEsim")
workpath <- file.path(basepath, "R")
datapath <- file.path(basepath, "data")
outpath <- file.path(basepath, "output")
setwd(workpath)
source(file.path(workpath, "PSE_sim_functions.R"))

est.objs <- c("BMA_M0_estimates.Rdata", "BMA_Mb_estimates.Rdata",
              "BMA_Mbh_estimates.Rdata", "BMA_Mbht_estimates.Rdata",
              "BMA_Mh_estimates.Rdata", "BMA_Mht_estimates.Rdata",
              "BMA_Mt_estimates.Rdata",
              "LCM_M0_estimates-1.Rdata", "LCM_M0_estimates-2.Rdata",
              "LCM_M0_estimates-3.Rdata", "LCM_M0_estimates-4.Rdata",
              "LCM_Mb_estimates.Rdata",
              "LCM_Mbh_estimates.Rdata", "LCM_Mbht_estimates.Rdata",
              "LCM_Mh_estimates.Rdata", "LCM_Mht_estimates.Rdata",
              "LCM_Mt_estimates.Rdata",
              "LLM_estimates-1.Rdata", "LLM_estimates-2.Rdata",
              "LLM_estimates-3.Rdata")

combineRdata <- function(Rdatanames, datapath){
    combined <- data.frame(NULL)
    counts <- data.frame(NULL)
    for(i in seq_along(Rdatanames)){
        efname <- file.path(datapath, Rdatanames[i])
        attach(efname, name = "currdata" )
        dfnames <- cgwtools::lsdata(efname)
        for(j in seq_along(dfnames)){
            dfj <- get(dfnames[j])
            if(substring(dfnames[j], 1, 3) == "llm"){
                dfj$ucl.truncated <- NULL
                dfj$HPDIcov <- dfj$HPDCIwidth <- dfj$HPDlcl <- dfj$HPDucl <-
                    rep(NA, dim(dfj)[1])
                dfj <- dfj[c("Events", "Rep","Ntrue", "Model", "Nest", "SE",
                             "Icoverage", "CIwidth", "lcl",  "ucl", "HPDIcov",
                             "HPDCIwidth", "HPDlcl", "HPDucl", "gen.modl", "gen.parms")]
            }
            combined <- rbind(combined, dfj)
            x <- data.frame(with(dfj, table(Events)))
            counts <- rbind(counts,
                            cbind(rep(dfnames[j], nrow(x)), x))
        }
        detach(currdata)
    }
    names(counts) <- c("Estimates frame", "Events", "Estimates")
    invisible(list(combined = combined, counts = counts))
}

#########################################################################
## Combine all estimates
#########################################################################
comb.list <- combineRdata(est.objs, datapath = datapath)
comb <- comb.list$combined
comb$Bias <- NULL

#########################################################################
## Recoding
#########################################################################
## Code pmean = mean probability of detectection per observation event
Idx1 <- comb$gen.parms == "p = 0.025" |
    comb$gen.parms == "betaparms=(1.32448,51.6548)" |
    comb$gen.parms == "p0=0.025, frac=0.5" |
    comb$gen.parms == "betaparms=(1.32448,51.6548), frac=0.5"
Idx2 <- comb$gen.parms == "p = 0.05" |
    comb$gen.parms == "betaparms=(1.26488,24.0327)" |
    comb$gen.parms == "p0=0.05, frac=0.5" |
    comb$gen.parms == "betaparms=(1.26488,24.0327), frac=0.5"
Idx3 <- comb$gen.parms == "p = 0.1" |
    comb$gen.parms == "betaparms=(1.14567,10.3111)" |
    comb$gen.parms == "p0=0.1, frac=0.5" |
    comb$gen.parms == "betaparms=(1.14567,10.3111), frac=0.5"
Idx4 <- comb$gen.parms == "p = 0.15" |
    comb$gen.parms == "betaparms=(1.02647,5.81667)" |
    comb$gen.parms == "p0=0.15, frac=0.5" |
    comb$gen.parms == "betaparms=(1.02647,5.81667), frac=0.5"
comb$pmean[Idx1] <- "0.025"
comb$pmean[Idx2] <- "0.050"
comb$pmean[Idx3] <- "0.100"
comb$pmean[Idx4] <- "0.150"
## Drop "Poisson 2" from Model values
comb$Model <- str_split(comb$Model, pattern = " ", simplify = TRUE)[, 1]
## Correct Model name Mth to Mht
comb$Model[comb$Model == "Mth"] <- "Mht"            ## Fix Model name Mht
comb$Model[comb$Model == "LCMCR"] <- "LCM"
comb$ModelType <- comb$Model
comb$ModelType[!(comb$Model == "BMA" | comb$Model == "LCM")] <- "LLM"
## Code an indicator of estimation failure (Nest <= 0)
comb$Ifail <- ifelse((comb$Nest <= 0 | is.na(comb$Nest)), 1, 0)

#########################################################################
## Frequencies by data-generating model
#########################################################################
table(comb$gen.modl)

#########################################################################
## Frequencies by data-generating model and generating parameters
#########################################################################
table(comb$gen.modl, comb$gen.parms)

#########################################################################
## Save the data
#########################################################################
comb$Model <- as.character(comb$Model)
comb$gen.modl <- as.character(comb$gen.modl)
comb$gen.parms <- as.character(comb$gen.parms)
saveRDS(comb, file = file.path(datapath, "PSE_estimates.rds"))
fwrite(comb, file = file.path(datapath, "PSE_estimates.csv"))
fwrite(comb.list$counts, file = file.path(outpath, "Estimate_counts.csv"))
################################   END of FILE   ########################
