# Supplementary material for: Comparative performance of multiple-list estimators of key population size
Source: PLOS Glob Public Health. 2022 Mar 10;2(3):e0000155. doi: 10.1371/journal.pgph.0000155 (PMC9345571; doi:10.1371/journal.pgph.0000155)
Supplement: S1 File — A zip archive containing the R code used to generate the random samples from the simulated populations and to estimate population size from those samples. The population size estimates are also included because obtaining those from the samples is computationally burdensome. (ZIP) [file pgph.0000155.s004.zip › S3_file/R_code/PSE_get_estimates_2021-11-11.R]

################################################################################
##       R PROGRAM: PSE_get_estimates_2021-11-11.R
##
##         PROJECT: Evaluation of multiple-encounter population size
##                  estimators
##
##     DESCRIPTION: Extract and consolidate PSE estimates into a single
##                  data frame and save as both rds and csv.  This program
##                  updates the estimates with new LCM estimates obtained using
##                  gamma prior parameters of 0.25.
##
##           INPUT: ~data/AdditionalEstimates/*.Rdata files containing raw
##                     estimates
##                  ~data/PSE_estimates.rds
##
##          OUTPUT: ~data/PSE_estimates_2021-11-11.rds
##                  ~data/PSE_estimates_2021-11-11.csv
##                  ~output/PSE_estimate_counts_2021-11-11.rds
##                  ~output/PSE_incomplete_estimates_2021-11-11.rds
##                  ~output/Estimate_counts_plus_2021-11-11.csv
##
##      WRITTEN BY: Steve Gutreuter, CDC/CGH/DGHT Statistics, Estimation
##                                   and Modeling Team
##                  sgutreuter@cdc.gov
################################################################################
library(tidyverse)
library(data.table)
basepath <- file.path(Sys.getenv("PROJ"), "PSE/PSEsim")
workpath <- file.path(basepath, "R")
datapath <- file.path(basepath, "data")
newdatapath <- file.path(basepath, "data/Additional_Estimates")
outpath <- file.path(basepath, "output")
setwd(workpath)
source(file.path(workpath, "PSE_sim_functions.R"))
################################################################################
## Create vector of file names
################################################################################
## The "Additional estimates from May 2021"
est.obj1 <- c("BMA_Mb_estimates-a.Rdata", "BMA_Mb_estimates-b.Rdata",
              "BMA_Mbh_estimates-a.Rdata", "BMA_Mbh_estimates-b.Rdata",
              "BMA_Mbht_estimates-a.Rdata", "BMA_Mbht_estimates-b.Rdata",
              "BMA_Mh_estimates-a.Rdata", "BMA_Mh_estimates-b.Rdata",
              "BMA_Mht_estimates-a.Rdata", "BMA_Mht_estimates-b.Rdata",
              "BMA_Mt_estimates-a.Rdata", "BMA_Mt_estimates-b.Rdata",
              "LLM_estimates-1-a.Rdata", "LLM_estimates-2-a.Rdata",
              "LLM_estimates-3-a.Rdata")
## The new LCM estimates using the default prior specification
est.obj2 <- c("LCM_Mb_estimates.Rdata",
              "LCM_Mb_estimates-a.Rdata", "LCM_Mb_estimates-b.Rdata",
              "LCM_Mbh_estimates.Rdata",
              "LCM_Mbh_estimates-a.Rdata", "LCM_Mbh_estimates-b.Rdata",
              "LCM_Mbht_estimates.Rdata",
              "LCM_Mbht_estimates-a.Rdata", "LCM_Mbht_estimates-b.Rdata",
              "LCM_Mh_estimates.Rdata",
              "LCM_Mh_estimates-a.Rdata", "LCM_Mh_estimates-b.Rdata",
              "LCM_Mht_estimates.Rdata",
              "LCM_Mht_estimates-a.Rdata", "LCM_Mht_estimates-b.Rdata",
              "LCM_Mt_estimates.Rdata",
              "LCM_Mt_estimates-a.Rdata", "LCM_Mt_estimates-b.Rdata")
################################################################################
## Combine all estimates
################################################################################
combineRdata <- function(Rdatanames, datapath){
    combined <- data.frame(NULL)
    counts <- data.frame(NULL)
    for(i in seq_along(Rdatanames)){
        efname <- file.path(datapath, Rdatanames[i])
        attach(efname)
        dfnames <- cgwtools::lsdata(efname)
        for(j in seq_along(dfnames)){
            dfj <- get(dfnames[j])
            if(substring(dfnames[j], 1, 3) == "llm"){
                dfj$HPDIcov <- NA
                dfj$HPDCIwidth <- NA
                dfj$HPDlcl <- NA
                dfj$HPDucl <- NA
                dfj$ucl.truncated <- NULL}
            combined <- rbind(combined, dfj)
            x <- data.frame(with(dfj, table(Events)))
            counts <- rbind(counts,
                            cbind(rep(dfnames[j], nrow(x)), x))
        }
        detach()
    }
    names(counts) <- c("Estimates frame", "Events", "Estimates")
    invisible(list(combined = combined, counts = counts))
}
## Get the "Additional estimates from May 2021"
comb.list1 <- combineRdata(est.obj1, datapath = newdatapath)
comb1 <- comb.list1$combined
comb1$Bias <- NULL
## Get the LCM estimates obtained using the default prior
comb.list2 <- combineRdata(est.obj2, datapath = datapath)
comb2 <- comb.list2$combined
comb2$Bias <- NULL
## Combine the two
comb <- rbind(comb1, comb2)
################################################################################
## Recoding
################################################################################
## Code pmean = mean probability of detectection per observation event
Idx1 <- comb$gen.parms == "p = 0.025" |
    comb$gen.parms == "betaparms=(1.32448,51.6548)" |
    comb$gen.parms == "p0=0.025, frac=0.5" |
    comb$gen.parms == "betaparms=(1.32448,51.6548), frac=0.5"
Idx2 <- comb$gen.parms == "p = 0.05" |
    comb$gen.parms == "betaparms=(1.26488,24.0327)" |
    comb$gen.parms == "p0=0.05, frac=0.5" |
    comb$gen.parms == "betaparms=(1.26488,24.0327), frac=0.5"
Idx3 <- comb$gen.parms == "p = 0.1" |
    comb$gen.parms == "betaparms=(1.14567,10.3111)" |
    comb$gen.parms == "p0=0.1, frac=0.5" |
    comb$gen.parms == "betaparms=(1.14567,10.3111), frac=0.5"
Idx4 <- comb$gen.parms == "p = 0.15" |
    comb$gen.parms == "betaparms=(1.02647,5.81667)" |
    comb$gen.parms == "p0=0.15, frac=0.5" |
    comb$gen.parms == "betaparms=(1.02647,5.81667), frac=0.5"
Idx5 <- comb$gen.parms == "p = 0.20" |
    comb$gen.parms == "betaparms=(0.90727,3.62907)" |
    comb$gen.parms == "p0=0.2, frac=0.5" |
    comb$gen.parms == "betaparms=(0.90727,3.62907), frac=0.5"
comb$pmean[Idx1] <- "0.025"
comb$pmean[Idx2] <- "0.050"
comb$pmean[Idx3] <- "0.100"
comb$pmean[Idx4] <- "0.150"
comb$pmean[Idx5] <- "0.200"
## Drop "Poisson 2" from Model values
comb$Model <- str_split(comb$Model, pattern = " ", simplify = TRUE)[, 1]
## Correct Model name Mth to Mht
comb$Model[comb$Model == "Mth"] <- "Mht"            ## Fix Model name Mht
comb$Model[comb$Model == "LCMCR"] <- "LCM"
comb$ModelType <- comb$Model
comb$ModelType[!(comb$Model == "BMA" | comb$Model == "LCM")] <- "LLM"
## Code an indicator of estimation failure (Nest <= 0)
comb$Ifail <- ifelse((comb$Nest <= 0 | is.na(comb$Nest)), 1, 0)
################################################################################
## Get the original estimates for N = 10,000 and add to new estimates
################################################################################
old <- readRDS(file.path(datapath, "PSE_estimates.rds"))
## Delete the old LCM estimates
old <- old %>%
    filter(!Model == "LCM")
comb <- rbind(old, comb)
comb <- comb %>%
    filter(!(gen.modl == "trend" | gen.modl =="M0")) %>%
    arrange(Ntrue, ModelType, gen.modl, pmean, gen.parms, Events, Rep) %>%
    mutate(Model = as.character(Model),
           gen.modl = as.character(gen.modl),
           gen.parms = as.character(gen.parms))
attr(comb, "CreatedBy") <- "PSE_get_estimates_2021-11-11.R"
################################################################################
## Total number of estimates
################################################################################
cat("Total number of estimates: ", Nest_tot <- dim(comb)[1], "\n")
################################################################################
## Frequencies by population size, estimation model, data-generating model,
## encounter probability, generating parameters and number of observation events
################################################################################
EstimateCounts <- comb %>%
    dplyr::select(Ntrue, ModelType, gen.modl, pmean, gen.parms, Events) %>%
    group_by(Ntrue, ModelType, gen.modl, pmean, gen.parms, Events) %>%
    summarize(N_estimates = n()) %>%
    ungroup()
attr(EstimateCounts, "CreatedBy") <- "PSE_get_estimates_2021-11-11.R"
################################################################################
## Identify estimation failures
################################################################################
IncEsts <- EstimateCounts %>%
    filter(N_estimates < 400) %>%
    mutate(Fails = 400 - N_estimates)
attr(IncEsts, "CreatedBy") <- "PSE_get_estimates_2021-11-11.R"
cat("Total number of estimation failures: ",
    Nest_fail <- sum(400 - IncEsts$N_estimates), "\n")
################################################################################
## Estimation failures by ModelType
################################################################################
IncEsts %>%
    select(ModelType, N_estimates, Fails) %>%
    group_by(ModelType) %>%
    dplyr::summarize(EstimationFailures = sum(Fails))
################################################################################
## Frequencies by ModelType
################################################################################
with(comb, table(ModelType))
################################################################################
## Save the data
################################################################################
ctime <- as.character(Sys.time())
attr(comb, "Completion") <- ctime
attr(EstimateCounts, "Completion") <- ctime
attr(IncEsts, "Completion") <- ctime
saveRDS(comb, file = file.path(datapath, "PSE_estimates_2021-11-11.rds"))
fwrite(comb, file = file.path(datapath, "PSE_estimates_2021-11-11.csv"))
saveRDS(EstimateCounts, file = file.path(outpath,
                                         "PSE_estimate_counts_2021-11-11.rds"))
saveRDS(IncEsts, file = file.path(outpath,
                                  "PSE_incomplete_estimates_2021-11-11.rds"))
fwrite(comb.list$counts, file = file.path(outpath,
                                          "Estimate_counts_2021-11-11.csv"))
################################################################################
## Log session information
################################################################################
cat("Execution ended: ", ctime, "\n")
sessionInfo()
################################   END of FILE   ###############################
