# Supplementary material for: Comparative performance of multiple-list estimators of key population size
Source: PLOS Glob Public Health. 2022 Mar 10;2(3):e0000155. doi: 10.1371/journal.pgph.0000155 (PMC9345571; doi:10.1371/journal.pgph.0000155)
Supplement: S1 File — A zip archive containing the R code used to generate the random samples from the simulated populations and to estimate population size from those samples. The population size estimates are also included because obtaining those from the samples is computationally burdensome. (ZIP) [file pgph.0000155.s004.zip › S3_file/R_code/PSE_sim_functions.R]

#########################################################################
##       R PROGRAM: PSE_sim_functions.R
##
##         PROJECT: Evaluation of multiple-encounter population size
##                  estimators
##
##     DESCRIPTION: Sample-generator, estimation and helper functions
##
##      WRITTEN BY: Steve Gutreuter, CDC/CGH/DGHT Statistics, Estimation
##                                   and Modeling Team
##                  sgutreuter@cdc.gov
##
##      DISCLAIMER: Although this R code has been used by the Centers
##                  for Disease Control & Prevention (CDC), no warranty,
##                  expressed or implied, is made by the CDC or the U.S.
##                  Government as to the accuracy and functioning of the
##                  program and related program material nor shall the
##                  fact of distribution constitute any such warranty,
##                  and no responsibility is assumed by the CDC in
##                  connection therewith.
#########################################################################

## Function M0_gen
#' Generate encounter histories from model M0
#'
#' Generate K-source event encounter histories from homogeneous encounter
#' probabilities (Model M0), where all individuals share a common and
#' known encounter probability over all encounters.
#'
#' @param N Integer-valued true population size
#' @param reps  Number of replicate samples (integer)
#' @param p  Per-venue encounter probability (numeric)
#' @param K  Number of observation events (integer)
#' @param aggregate  (Logical) return aggregated event histories if TRUE
#' @param seed RNG seed (defaults to clock time)
#'
#' @return A list containing the elements:
#' \describe{
#' \item{\code{Call}}{The function call.}
#' \item{\code{sample}}{A dataframe containing the maximum sample.}
#' \item{\code{type}}{Envent-history type; "aggregated" or "individual".
#' \item{\code{Ntrue}}{True population size}
#' \item{\code{gen.modl}}{Name of the data-generating model.}
#' \item{\code{gen.parms}}{Parameters for the data-generating model.}
#' \item{\code{maxenc}}{The number of individual observed in the maximum sample.}
#' }
#' @export
M0_gen <- function(N = NULL, reps = NULL,  p = NULL, K = 2,
                   aggregate = TRUE, seed = NULL){
    if(!(K > 1)){stop("K must be > 1\n")}
    if(aggregate){type <- "aggregated"
                 } else {
                  type <- "individual"
                 }
    Ntrue <- N
    N <- rep(N, reps)
    e <- matrix(rep(numeric(), K), ncol = K)
    y <- data.frame(e, repl = numeric(), Freq = numeric())
    repl <- 0
    set.seed(seed)
        for(j in seq_along(N)){
            repl <- repl + 1
            e <- matrix(rbinom(K*N[j], size = 1, prob = p), ncol = K)
            this <- data.frame(e = e,
                               repl = rep(repl, N[j]),
                               Freq = rep(1, N[j]))
            if(aggregate) this <- sum_histories(this, eventcols = 1:K)
            y <- rbind(y, this)
        }
    y <- y[!rowSums(y[, (1:K)]) == 0, ]
    class(y) <- c("EventHistory", "data.frame")
    result <- list(call = match.call(), sample = y, type = type,
                   Ntrue = Ntrue, gen.modl = "M0",
                   gen.parms = paste("p =", p))
    class(result) <- c("PSEsimSample")
    invisible(result)
}

## Function Mh_gen
#' Generate encounter histories from model Mh
#'
#' Generate K-source event encounter histories from heterogeneous encounter
#' probabilities (Model Mh).  Among-individual heterogeneity is generated using
#' a beta distribution.
#'
#' @param N Integer-valued true population size
#' @param reps  Number of replicate samples (integer)
#' @param K  Number of observation events (integer)
#' @param aggregate  (Logical) return aggregated event histories if TRUE
#' @param betaparns Parameters of the beta distribution for hetergeneity
#' @param seed RNG seed (defaults to clock time)
#'
#' @return A list containing the elements:
#' \describe{
#' \item{\code{Call}}{The function call.}
#' \item{\code{sample}}{A dataframe containing the maximum sample.}
#' \item{\code{type}}{Envent-history type; "aggregated" or "individual".
#' \item{\code{Ntrue}}{True population size}
#' \item{\code{gen.modl}}{Name of the data-generating model.}
#' \item{\code{gen.parms}}{Parameters for the data-generating model.}
#' \item{\code{maxenc}}{The number of individual observed in the maximum sample.}
#' }
#' @export
Mh_gen <- function(N = NULL, reps = NULL,  K = 2,  betaparms = c(1,1),
                   aggregate = TRUE, seed = NULL){
    if(!(length(betaparms) == 2)){
        stop("betaparms must be a length 2 vector\n")}
    if(!(K > 1)){stop("K must be > 1\n")}
    if(aggregate){type <- "aggregated"
                 } else {
                  type <- "individual"
                 }
    Ntrue <- N
    N <- rep(N, reps)
    e <- matrix(rep(numeric(), K), ncol = K)
    y <- data.frame(e, repl = numeric(), Freq = numeric())
    repl <- 0
    set.seed(seed)
    for(i in seq_along(N)){
        repl <- repl + 1
        p <- rbeta(N[i], betaparms[1], betaparms[2])
        e <- matrix(rbinom(K*N[i], size = 1, prob = p),
                    byrow = FALSE, ncol = K)
        this <- data.frame(e = e,
                           repl = rep(repl, N[i]),
                           Freq = rep(1, N[i]))
        if(aggregate) this <- sum_histories(this, eventcols = 1:K)
        y <- rbind(y, this)
    }
    y <- y[!rowSums(y[, (1:K)]) == 0, ]
    class(y) <- c("EventHistory", "data.frame")
        result <- list(call = match.call(), sample = y, type = type,
                       Ntrue = Ntrue, gen.modl = "Mh",
                       gen.parms = paste("betaparms=(", betaparms[1],
                                         ",", betaparms[2], ")", sep =""))
    class(result) <- c("PSEsimSample")
    invisible(result)
}

## Function Mb_gen
#' Generate encounter histories from model Mb
#'
#' Generate K-source event encounter histories from the "behavioral" model
#' (Model Mb), where all individuals share a common initial encounter
#' probability, which is reduced by \code{frac} after the first encounter.
#'
#' @param N Integer-valued true population size
#' @param reps  Number of replicate samples (integer)
#' @param K  Number of observation events (integer)
#' @param p Probability of first encounter
#' @param frac Fraction reduction in p following the first encounter
#' @param aggregate  (Logical) return aggregated event histories if TRUE
#' @param seed RNG seed (defaults to clock time)
#'
#' @return A list containing the elements:
#' \describe{
#' \item{\code{Call}}{The function call.}
#' \item{\code{sample}}{A dataframe containing the maximum sample.}
#' \item{\code{type}}{Envent-history type; "aggregated" or "individual".
#' \item{\code{Ntrue}}{True population size}
#' \item{\code{gen.modl}}{Name of the data-generating model.}
#' \item{\code{gen.parms}}{Parameters for the data-generating model.}
#' \item{\code{maxenc}}{The number of individual observed in the maximum sample.}
#' }
#' @export
Mb_gen <- function(N = NULL, reps = NULL, K = 3, p = NULL,
                   frac = NULL, aggregate = TRUE, seed = NULL){
    if(!(p > 0 & p < 1)) stop("p not in (0,1)\n")
    if(!(frac > 0 & frac < 1)){stop("frac must be in (1,1)\n")}
    if(!(K > 2)){stop("K must be > 2; for K = 2 use Mt_gen\n")}
    if(aggregate){type <- "aggregated"
                 } else {
                  type <- "individual"
                 }
    Ntrue <- N
    N <- rep(N, reps)
    e0 <- matrix(rep(numeric(), K), ncol = K)
    y <- data.frame(e0, repl = numeric(), Freq = numeric())
    repl <- 0
    set.seed(seed)
    p2 <- p * frac
    for(i in seq_along(N)){
        e <- matrix(rep(NA, (N[i] * K)), ncol = K)
        repl <- repl + 1
        for(j in 1:N[i]){
            ienc <- TRUE
            for(k in 1:K){
                if(ienc) {
                    e[j,k] <- rbinom(1, size = 1, prob = p)
                    if(e[j,k] == 1) ienc <- FALSE
                } else {
                    e[j,k] <- rbinom(1, size = 1, prob = p2)
                }
            }
        }
        this <- data.frame(e = e,
                           repl = rep(repl, N[i]),
                           Freq = rep(1, N[i]))
        if(aggregate) this <- sum_histories(this, eventcols = 1:K)
        y <- rbind(y, this)
    }
    y <- y[!rowSums(y[, (1:K)]) == 0, ]
    class(y) <- c("EventHistory", "data.frame")
    result <- list(call = match.call(), sample = y, type = type,
                   Ntrue = Ntrue, gen.modl = "Mb",
                   gen.parms = paste("p0=", p, ", frac=", frac, sep=""))
    class(result) <- c("PSEsimSample")
    invisible(result)
}

## Function Mbh_gen
#' Generate encounter histories from model Mbh
#'
#' Generate K-source event encounter histories from heterogeneous encounter
#' probabilities with a behavioral effect (Model Mbh).  Among-individual
#' heterogeneity is generated using a beta distribution. After the first
#' encounter, an individuals probability of encounter is reduced by \code{frac}.
#'
#' @param N Integer-valued true population size
#' @param reps  Number of replicate samples (integer)
#' @param K  Number of observation events (integer)
#' @param betaparns Parameters of the beta distribution for hetergeneity
#' @param frac Fraction reduction in p following the first encounter
#' @param aggregate  (Logical) return aggregated event histories if TRUE
#' @param seed RNG seed (defaults to clock time)
#'
#' @return A list containing the elements:
#' \describe{
#' \item{\code{Call}}{The function call.}
#' \item{\code{sample}}{A dataframe containing the maximum sample.}
#' \item{\code{type}}{Envent-history type; "aggregated" or "individual".
#' \item{\code{Ntrue}}{True population size}
#' \item{\code{gen.modl}}{Name of the data-generating model.}
#' \item{\code{gen.parms}}{Parameters for the data-generating model.}
#' \item{\code{maxenc}}{The number of individual observed in the maximum sample.}
#' }
#' @export
Mbh_gen <- function(N = NULL, reps = NULL, K = 3, betaparms = c(1,1),
                    frac = NULL, aggregate = TRUE, seed = NULL){
    if(!(length(betaparms) == 2)){
        stop("betaparms must be a length 2 vector\n")
    }
    if(!(frac > 0 & frac < 1)){stop("frac must be in (1,1)\n")}
    if(!(K > 2)){stop("K must be > 2; for K = 2 use Mt_gen\n")}
    if(aggregate){type <- "aggregated"
                 } else {
                  type <- "individual"
                 }
    Ntrue <- N
    N <- rep(N, reps)
    e0 <- matrix(rep(numeric(), K), ncol = K)
    y <- data.frame(e0, repl = numeric(), Freq = numeric())
    repl <- 0
    set.seed(seed)
    for(i in seq_along(N)){
        e <- matrix(rep(NA, (N[i] * K)), ncol = K)
        repl <- repl + 1
        for(j in 1:N[i]){
            ienc <- TRUE
            p0 <- rbeta(1, betaparms[1], betaparms[2])
            p <- p0 * frac
            for(k in 1:K){
                if(ienc) {
                    e[j,k] <- rbinom(1, size = 1, prob = p0)
                    if(e[j,k] == 1) ienc <- FALSE
                } else {
                    e[j,k] <- rbinom(1, size = 1, prob = p)
                }
            }
        }
        this <- data.frame(e = e,
                           repl = rep(repl, N[i]),
                           Freq = rep(1, N[i]))
        if(aggregate) this <- sum_histories(this, eventcols = 1:K)
        y <- rbind(y, this)
    }
    y <- y[!rowSums(y[, (1:K)]) == 0, ]
    class(y) <- c("EventHistory", "data.frame")
    result <- list(call = match.call(), sample = y, type = type,
                   Ntrue = Ntrue, gen.modl = "Mbh",
                   gen.parms = paste("betaparms=(", betaparms[1],
                                     ",", betaparms[2],
                                     "), frac=", frac, sep =""))
    class(result) <- c("PSEsimSample")
    invisible(result)
}

## Function Mbht_gen
#' Generate encounter histories from model Mbht
#'
#' Generate K-source event encounter histories from heterogeneous encounter
#' probabilities with both behavioral and temporal effects (Model Mbht).
#' Initial encounter probabilities are independently beta-distributed over
#' individuals and encounter venues.  After the first encounter, an
#' individuals probabilities of encounter is reduced by \code{frac} for
#' any subsequent encounters.
#'
#' @param N Integer-valued true population size
#' @param reps  Number of replicate samples (integer)
#' @param K  Number of observation events (integer)
#' @param betaparms Parameters of the beta distribution for hetergeneity
#' @param frac Fraction reduction in p following the first encounter
#' @param aggregate  (Logical) return aggregated event histories if TRUE
#' @param seed RNG seed (defaults to clock time)
#'
#' @return A list containing the elements:
#' \describe{
#' \item{\code{Call}}{The function call.}
#' \item{\code{sample}}{A dataframe containing the maximum sample.}
#' \item{\code{type}}{Envent-history type; "aggregated" or "individual".
#' \item{\code{Ntrue}}{True population size}
#' \item{\code{gen.modl}}{Name of the data-generating model.}
#' \item{\code{gen.parms}}{Parameters for the data-generating model.}
#' \item{\code{maxenc}}{The number of individual observed in the maximum sample.}
#' }
#' @export
Mbht_gen <- function(N = NULL, reps = NULL, K = 3, betaparms = c(1,1),
                    frac = NULL, aggregate = TRUE, seed = NULL){
    if(!(length(betaparms) == 2)){
        stop("betaparms must be a length 2 vector\n")
    }
    if(!(frac > 0 & frac < 1)){stop("frac must be in (1,1)\n")}
    if(!(K > 2)){stop("K must be > 2; for K = 2 use Mt_gen\n")}
    if(aggregate){type <- "aggregated"
                 } else {
                  type <- "individual"
                 }
    Ntrue <- N
    N <- rep(N, reps)
    e0 <- matrix(rep(numeric(), K), ncol = K)
    y <- data.frame(e0, repl = numeric(), Freq = numeric())
    repl <- 0
    set.seed(seed)
    for(i in seq_along(N)){
        e <- matrix(rep(NA, (N[i] * K)), ncol = K)
        repl <- repl + 1
        for(j in 1:N[i]){
            ienc <- TRUE
            for(k in 1:K){
                p0 <- rbeta(1, betaparms[1], betaparms[2])
                p <- p0 * frac
                if(ienc) {
                    e[j,k] <- rbinom(1, size = 1, prob = p0)
                    if(e[j,k] == 1) ienc <- FALSE
                } else {
                    e[j,k] <- rbinom(1, size = 1, prob = p)
                }
            }
        }
        this <- data.frame(e = e,
                           repl = rep(repl, N[i]),
                           Freq = rep(1, N[i]))
        if(aggregate) this <- sum_histories(this, eventcols = 1:K)
        y <- rbind(y, this)
    }
    y <- y[!rowSums(y[, (1:K)]) == 0, ]
    class(y) <- c("EventHistory", "data.frame")
    result <- list(call = match.call(), sample = y, type = type,
                   Ntrue = Ntrue, gen.modl = "Mbht",
                   gen.parms = paste("betaparms=(", betaparms[1],
                                     ",", betaparms[2],
                                     "), frac=", frac, sep =""))
    class(result) <- c("PSEsimSample")
    invisible(result)
}

## Function Mt_gen
#########################################################################
#' Generate encounter histories from model Mt
#'
#' Generate K-source event encounter histories from heterogeneous encounter
#' probabilities (Model Mt).  All individuals share a common temporal sequence
#' of encounter probabilities which follow a beta distribution.
#'
#' @param N Integer-valued true population size
#' @param reps  Number of replicate samples (integer)
#' @param K  Number of observation events (integer)
#' @param betaparns Parameters of the beta distribution for temporal hetergeneity
#' @param aggregate  (Logical) return aggregated event histories if TRUE
#' @param seed RNG seed (defaults to clock time)
#'
#' @return A list containing the elements:
#' \describe{
#' \item{\code{Call}}{The function call.}
#' \item{\code{sample}}{A dataframe containing the maximum sample.}
#' \item{\code{type}}{Envent-history type; "aggregated" or "individual".
#' \item{\code{Ntrue}}{True population size}
#' \item{\code{gen.modl}}{Name of the data-generating model.}
#' \item{\code{gen.parms}}{Parameters for the data-generating model.}
#' \item{\code{maxenc}}{The number of individual observed in the maximum sample.}
#' }
#' @export
Mt_gen <- function(N = NULL, reps = NULL, K = 2, betaparms = c(1,1),
                       aggregate = TRUE, seed = NULL){
    if(!(length(betaparms) == 2)){
        stop("betaparms must be a length 2 vector\n")
    }
    if(!(K > 1)){stop("K must be > 1\n")}
    if(aggregate){type <- "aggregated"
                 } else {
                  type <- "individual"
                 }
    Ntrue <- N
    N <- rep(N, reps)
    e <- matrix(rep(numeric(), K), ncol = K)
    y <- data.frame(e, repl = numeric(), N = numeric())
    repl <- 0
    set.seed(seed)
    for(i in seq_along(N)){
        pt <- rbeta(K, betaparms[1], betaparms[2])
        repl <- repl + 1
        e <- matrix(rbinom(K*N[i], size = 1, prob = pt),
                    byrow = TRUE, ncol = K)
        pmat <- matrix(rep(pt, N[i]), byrow = TRUE, ncol = K)
        this <- data.frame(e = e,
                           repl = rep(repl, N[i]),
                           Freq = rep(1, N[i]))
        if(aggregate) this <- sum_histories(this, eventcols = 1:K)
        y <- rbind(y, this)
    }
    y <- y[!rowSums(y[, (1:K)]) == 0, ]
    class(y) <- c("EventHistory", "data.frame")
        result <- list(call = match.call(), sample = y, type = type,
                       Ntrue = Ntrue, gen.modl = "Mt",
                       gen.parms = paste("betaparms=(", betaparms[1],
                                         ",", betaparms[2], ")", sep =""))
    class(result) <- c("PSEsimSample")
    invisible(result)
}

## Function Mht_gen
#' Generate encounter histories from model Mht
#'
#' Generate K-source event encounter histories from independently
#' beta-distributed heterogeneous encounter probabilities among individuals
#' and times (Model Mht).
#'
#' @param N Integer-valued true population size
#' @param reps  Number of replicate samples (integer)
#' @param K  Number of observation events (integer)
#' @param betaparns Parameters of the beta distribution for hetergeneity
#' @param aggregate  (Logical) return aggregated event histories if TRUE
#' @param seed RNG seed (defaults to clock time)
#'
#' @return A list containing the elements:
#' \describe{
#' \item{\code{Call}}{The function call.}
#' \item{\code{sample}}{A dataframe containing the maximum sample.}
#' \item{\code{type}}{Envent-history type; "aggregated" or "individual".
#' \item{\code{Ntrue}}{True population size}
#' \item{\code{gen.modl}}{Name of the data-generating model.}
#' \item{\code{gen.parms}}{Parameters for the data-generating model.}
#' \item{\code{maxenc}}{The number of individual observed in the maximum sample.}
#' }
#' @export
Mht_gen <- function(N = NULL, reps = NULL, K = 2, betaparms = c(1,1),
                    aggregate = TRUE, seed = NULL){
    if(!(length(betaparms) == 2)){
        stop("betaparms must be a length 2 vector\n")
    }
    if(!(K > 1)){stop("K must be > 1\n")}
    if(aggregate){type <- "aggregated"
                 } else {
                  type <- "individual"
                 }
    Ntrue <- N
    N <- rep(N, reps)
    e <- matrix(rep(numeric(), K), ncol = K)
    y <- data.frame(e, repl = numeric(), N = numeric())
    repl <- 0
    set.seed(seed)
    for(i in seq_along(N)){
        repl <- repl + 1
        p <- rbeta(K*N[i], betaparms[1], betaparms[2])
        e <- matrix(rbinom(K*N[i], size = 1, prob = p), ncol = K)
        this <- data.frame(e = e,
                           repl = rep(repl, N[i]),
                           Freq = rep(1, N[i]))
        if(aggregate) this <- sum_histories(this, eventcols = 1:K)
        y <- rbind(y, this)
    }
    y <- y[!rowSums(y[, (1:K)]) == 0, ]
    class(y) <- c("EventHistory", "data.frame")
    result <- list(call = match.call(), sample = y, type = type,
                   Ntrue = Ntrue, gen.modl = "Mht",
                   gen.parms = paste("betaparms=(", betaparms[1],
                                     ",", betaparms[2], ")", sep =""))
    class(result) <- c("PSEsimSample")
    invisible(result)
}

## Function trend_gen
#' Generate encounter histories from a temporal trend model
#'
#' Generate 5-source event encounter histories for which all individuals share
#' a common trend in encounter probabilities.  This is a special case of model
#' Mt.
#'
#' @param N Integer-valued true population size
#' @param reps  Number of replicate samples (integer)
#' @param aggregate  (Logical) return aggregated event histories if TRUE
#' @param pvec A length-5 vector of the temporal sequence of encounter probabilties
#' @param seed RNG seed (defaults to clock time)
#'
#' @return A list containing the elements:
#' \describe{
#' \item{\code{Call}}{The function call.}
#' \item{\code{sample}}{A dataframe containing the maximum sample.}
#' \item{\code{type}}{Envent-history type; "aggregated" or "individual".
#' \item{\code{Ntrue}}{True population size}
#' \item{\code{gen.modl}}{Name of the data-generating model.}
#' \item{\code{gen.parms}}{Parameters for the data-generating model.}
#' \item{\code{maxenc}}{The number of individual observed in the maximum sample.}
#' }
#' @export
trend_gen <- function(N = NULL, reps = NULL, pvec = NULL, aggregate = TRUE,
                      seed = NULL){
    if(aggregate){type <- "aggregated"
                 } else {
                  type <- "individual"
                 }
    repl <- 0
    Ntrue <- N
    N <- rep(N, reps)
    e <- matrix(rep(numeric(), 5), ncol = 5)
    y <- data.frame(e = e, repl = numeric(0), Freq = numeric())
    set.seed(seed)
    for(i in seq_along(N)){
        repl <- repl + 1
        e <- matrix(rep(0, 5*N[i]), ncol = 5)
        for(j in 1:N[i]){
            for(t in 1:5){
                p <- pvec[t]
                e[j, t] <- rbinom(1, 1, p)
            }
        }
        this <- data.frame(e = e,
                           repl = rep(repl, N[i]),
                           Freq = rep(1, N[i]))
        if(aggregate) this <- sum_histories(this, eventcols = 1:5)
        y <- rbind(y, this)
    }
    y <- y[!rowSums(y[, (1:5)]) == 0, ]
    class(y) <- c("EventHistory", "data.frame")
        result <- list(call = match.call(), sample = y, type = type,
                       Ntrue = Ntrue, gen.modl = "trend",
                       gen.parms = paste("trendparms=(", pvec[1], ",", pvec[2],
                                         ",", pvec[3], ",", pvec[4], ",", pvec[5],
                                         ")", sep = ""))
    class(result) <- c("PSEsimSample")
    invisible(result)
}

## Function llm.estimate
#' Estimate population size using log-linear models
#'
#' Fit loglinear models the simulated event-history data using the Rcapture
#' package.  All feasible models are fit and results from the AIC-best model
#' are returned.
#'
#' @param data a PSEsimSample data object
#' @param events a vector of numbers of encounter events to include
#' @param nreps number of replicates from data object to estimate from
#'
#' @return A data frame containing the variables:
#' \describe{
#' \item{Events}{The number of encounter events used in estimation.}
#' \item{Rep}{The replicate number.}
#' \item{Ntrue}{True population size.}
#' \item{Model}{The name of the best-fitting loglinear model.}
#' \item(Nest){Estimate of population size.}
#' \item{SE}{Standard error of Nest}
#' \item{Icoverage}{Indicator for confidence-interval coverage}
#' \item{CIwidth}{Confidence-interval width}
#' \item{lcl}{Lower confidence limit}
#' \item{ucl}{Upper confidence limit}
#' \item{ucl.truncated}{Indicator for CL truncation at 50 times the estimate}
#' \item{gen.modl}{Name of the data-generating model}
#' \item{gen.parms}{Parameters of the data-generating model}
#' }
#' @export
llm.estimate <- function(data = NULL, events = seq(2, 5), nreps = NULL,
                         progress = FALSE){
    if(any(min(events) < 2)) stop("events not greater than 1\n")
    if(!"PSEsimSample" %in% class(data))
        stop("data not a PSEsimSample object\n")
    if(is.null(nreps)) stop("Invalid nreps\n")
    Ntrue <- data$Ntrue
    if(data$type == "individual"){
        data <- sum_histories.PSEsimSample(data, max(events))
    }
    nreps_ <- min(nreps, length(unique(data[["sample"]][["repl"]])))
    dat <- data$sample[data$sample$repl <= nreps_, ]
    y <- data.frame(Events = numeric(), Repl = numeric(),
                    Ntrue = numeric(), Model = character(),
                    Nest = numeric(), Bias = numeric(),
                    Icoverage = numeric(), CIwidth = numeric(),
                    lcl = numeric(), ucl = numeric(),
                    ucl.truncated = logical(),
                    gen.modl = character(),
                    gen.parms = character())
    for(i in events){
        dati <- sum_histories(dat, 1:i)
        for(j in 1:nreps_){
            if(progress & (j %% 20 == 0)){
                cat(paste("Estimating event = ", i, ", rep = ", j, "\r", sep = ""))}
            datf <- dati[dati$repl == j, 1:i]
            if(is.BadList(datf)) next
            datf$Freq <- dati[dati$repl == j, "Freq"]
            if(i > 2){
                fit <- data.frame(closedp.t(datf, dfreq = TRUE)$results)
            } else {
                fit <- data.frame(closedp.0(datf, dfreq = TRUE)$results)
            }
            if(dim(fit)[1] >= 2) {
                model <- row.names(fit[-grep("(LB)", row.names(fit)), ])
                model <- model[-grep("Darroch", model)]
                model <- model[-grep("Gamma", model)]
                fit <- fit[row.names(fit) %in% model, ]
            }
            minAIC <- min(fit$AIC)
            fit <- fit[fit$AIC == minAIC, ][1, ]
            est <- fit$abundance
            tags <- strsplit(row.names(fit), split = " ")
            mm <- as.character(tags[[1]][1])
            if(!(mm %in% c("Mb", "Mbh"))){
                if(length(tags[[1]]) > 1){
                    hh <- as.character(tags[[1]][2])
                    if(substr(hh, 1, 3) == "Poi") hh <- gsub("2", "", hh)
                    if(i > 2){
                        CI <- closedpCI.t(datf, dfreq = TRUE, m = mm,
                                          h = hh, fmaxSupCL = 50)$CI
                    } else {
                        CI <- closedpCI.0(datf, dfreq = TRUE, m = mm,
                                          h = hh, fmaxSupCL = 50)$CI
                    }
                } else {
                    if(i > 2){
                        CI <- closedpCI.t(datf, dfreq = TRUE, m = mm,
                                          fmaxSupCL = 50)$CI
                    } else {
                        CI <- closedpCI.0(datf, dfreq = TRUE, m = mm,
                                          fmaxSupCL = 50)$CI
                    }
                }
                lcl <- as.numeric(CI[, "infCL"])
                if(substr(CI[, "supCL"], 1, 1) == ">"){
                    ucl <- 50*est
                    ucl.truncated <- TRUE
                } else {
                    ucl <- as.numeric( CI[, "supCL"])
                    ucl.truncated <- FALSE
                }
            } else {
                lcl <- est - 1.96 * fit$stderr
                ucl <- est + 1.96 * fit$stderr
            }
            Icov <- as.integer(Ntrue >= lcl & Ntrue <= ucl)
            CIwidth <- ucl - lcl
            y <- rbind(y, data.frame(Events = i, Rep = j,
                                     Ntrue = data$Ntrue,
                                     Model = row.names(fit),
                                     Nest = est,
                                     SE = fit$stderr,
                                     Icoverage = Icov,
                                     CIwidth = CIwidth,
                                     lcl = lcl, ucl = ucl,
                                     ucl.truncated = ucl.truncated,
                                     gen.modl = as.character(data$gen.modl),
                                     gen.parms = as.character(data$gen.parms)))
        }
    }
    row.names(y) <- 1:dim(y)[1]
    invisible(y)
}

## Function lcm_estimate
#' Estimate population size using Baysian nonparametric latent-class models
#'
#' Fit nonparametric latent-class models to the simulated event-history data
#' using the LCMCR package.  Highest posterior density credible sets are
#' computed using the HDinterval package.
#'
#' @param data a PSEsimSample data object
#' @param events a vector of numbers of encounter events to include
#' @param nreps number of replicates from data object to estimate from
#' @param seed  RNG seed for MCMC simulation (defaults to clock time)
#' @param buffer  Memory buffer (see help(lcmCR))
#' @param thinning  MC chain thinning
#' @param burnin  MCMC burn-in iterations
#' @param samples  Retained MCMC sample size after thinning
#' @param nreps  Number of replicates from the data object to estimate
#' @param a_alpha  Stick-breaking prior parameter (see help(lcmCR))
#' @param b_alpha  Stick-breaking prior parameter (see help(lcmCR))
#' @param progress print progress to teminal (logical)
#'
#' @return A data frame containing the variables:
#' \describe{
#' \item{Events}{The number of encounter events used in estimation.}
#' \item{Rep}{The replicate number.}
#' \item{Ntrue}{True population size.}
#' \item{Model}{The name of the best-fitting loglinear model.}
#' \item(Nest){Estimate of population size.}
#' \item{SE}{Standard error of Nest}
#' \item{Icoverage}{Indicator for confidence-interval coverage}
#' \item{CIwidth}{Credible set width}
#' \item{lcl}{Lower limit of credible set}
#' \item{ucl}{Upper limit of credible set}
#' \item{HPDIcov}{Indicator for highest posterior density (HPD) interval
#' coverage}
#' \item{HPDCIwidth}{HPD interval width}
#' \item{HPDlcl}{Lower limit of HPD credible set}
#' \item{HPDucl}{Upper limit of HPD credible set}
#' \item{ucl.truncated}{Indicator for CL truncation at 50 times the estimate}
#' \item{gen.modl}{Name of the data-generating model}
#' \item{gen.parms}{Parameters of the data-generating model}
#' }
#' @export
lcm.estimate <- function(data = NULL, events = seq(2, 5), seed = NULL,
                         buffer_size = 100000, thinning = 100,
                         burnin = 1000, samples = 1000, nreps = NULL,
                         a_alpha = 0.25, b_alpha = 0.25, K =  10,
                         progress = FALSE){
    if(any(min(events) < 2)) stop("events not greater than 1\n")
    if(!"PSEsimSample" %in% class(data))
        stop("data not a PSEsimSample object\n")
    if(is.null(nreps)) stop("Invalid nreps\n")
    Ntrue <- data$Ntrue
    if(data$type == "individual"){
        data <- sum_histories.PSEsimSample(data, max(events))
    }
    nreps_ <- min(nreps, length(unique(data[["sample"]][["repl"]])))
    dat <- data$sample[data$sample$repl <= nreps_, ]
    factolog <- function(x){as.logical(as.integer(as.character(x)))}
    y <- data.frame(Events = numeric(), Repl = numeric(),
                    Ntrue = numeric(), Model = character(),
                    Nest = numeric(), Bias = numeric(),
                    Icoverage = numeric(), CIwidth = numeric(),
                    lcl = numeric(), ucl = numeric(),
                    gen.modl = character(),
                    gen.parms = character())
    for(i in events){
        dati <- sum_histories(dat, 1:i)
        dati[ , seq(1, i)] <- lapply(dati[ , seq(1, i)], factor)
        class(dati) <- "data.frame"
        for(j in 1:nreps_){
            if(progress & (j %% 20 == 0)){
                cat(paste("Estimating event = ", i, ", rep = ", j, "\r", sep = ""))}
            datf <- dati[dati$repl == j, 1:i]
            if(is.BadList(datf)) next
            datf$Freq <- dati[dati$repl == j, "Freq"]
            smplr <- lcmCR(datf, tabular = TRUE, K = K,
                           a_alpha = a_alpha, b_alpha = b_alpha,
                           seed = seed, buffer_size = buffer_size,
                           thinning = thinning)
            post <- lcmCR_PostSampl(smplr, burnin = burnin,
                                    samples = samples,
                                    thinning = thinning,
                                    output = FALSE)
            est <- mean(post, na.rm = TRUE)
            SE <- sd(post, na.rm = TRUE)
            CS <- quantile(post, probs = c(0.025, 0.975))
            Icov <- as.integer(Ntrue >= CS[1] & Ntrue <= CS[2])
            CIwidth <- CS[2] - CS[1]
            HPDCS <- hdi(post)
            HPDIcov <- as.integer(Ntrue >= HPDCS[1] & Ntrue <= HPDCS[2])
            HPDCIwidth <- HPDCS[2] - HPDCS[1]
            y <- rbind(y, data.frame(Events = i, Rep = j,
                                     Ntrue = Ntrue,
                                     Model = "LCMCR",
                                     Nest = est,
                                     SE = SE,
                                     Icoverage = Icov,
                                     CIwidth = CIwidth,
                                     lcl = CS[1],
                                     ucl = CS[2],
                                     HPDIcov = HPDIcov,
                                     HPDCIwidth = HPDCIwidth,
                                     HPDlcl = HPDCS[1],
                                     HPDucl = HPDCS[2],
                                     gen.modl = as.character(data$gen.modl),
                                     gen.parms = as.character(data$gen.parms)))
        }
    }
    row.names(y) <- 1:dim(y)[1]
    invisible(y)
}

## Function bma_estimate
#' Estimate population size using Bayesian model averaging
#'
#' Estimate population size by Bayesian model averaging of log-linear model
#' estimates as implemented in the dga package. A non-informative prior equal
#' to -log(1:Nmax) is used.  The Dirichlet  hyperpior parameter is 2^-K, where
#' K is the number of observation events.
#'
#' @param data a PSEsimSample data object
#' @param events a vector of numbers of encounter events to include
#' @param priorNmax the maximum number of unobserved individuals
#' @param Nreps the number of samples from the data objec to estimate
#' @param progress print progress to teminal (logical)
#'
#' @return A data frame containing the variables:
#' \describe{
#' \item{Events}{The number of encounter events used in estimation.}
#' \item{Rep}{The replicate number.}
#' \item{Ntrue}{True population size.}
#' \item{Model}{The name of the best-fitting loglinear model.}
#' \item(Nest){Estimate of population size.}
#' \item{SE}{Standard error of Nest}
#' \item{Icoverage}{Indicator for confidence-interval coverage}
#' \item{CIwidth}{Credible set width}
#' \item{lcl}{Lower limit of credible set}
#' \item{ucl}{Upper limit of credible set}
#' \item{HPDIcov}{Indicator for highest posterior density (HPD) interval
#' coverage}
#' \item{HPDCIwidth}{HPD interval width}
#' \item{HPDlcl}{Lower limit of HPD credible set}
#' \item{HPDucl}{Upper limit of HPD credible set}
#' \item{ucl.truncated}{Indicator for CL truncation at 50 times the estimate}
#' \item{gen.modl}{Name of the data-generating model}
#' \item{gen.parms}{Parameters of the data-generating model}
#' }
#' @export
bma.estimate <- function(data = NULL, events = seq(3, 5),
                         priorNmax = NULL,
                         nreps = NULL, progress = FALSE){
    if(any(min(events) < 3)) stop("events not greater than 2\n")
    if(!"PSEsimSample" %in% class(data))
        stop("data not a PSEsimSample object\n")
    if(is.null(priorNmax)) stop("priorNmax must be specified\n")
    if(is.null(nreps)) stop("Invalid nreps\n")
    Ntrue <- data$Ntrue
    if(data$type == "individual"){
        data <- sum_histories.PSEsimSample(data, max(events))
    }
    nreps_ <- min(nreps, length(unique(data[["sample"]][["repl"]])))
    dats <- data$sample[data$sample$repl <= nreps_, ]
    y <- data.frame(Events = numeric(), Repl = numeric(),
                    Ntrue = numeric(), Model = character(),
                    Nest = numeric(), Bias = numeric(),
                    Icoverage = numeric(), CIwidth = numeric(),
                    lcl = numeric(), ucl = numeric(),
                    gen.modl = character(),
                    gen.parms = character())
    for(i in events){
        dati <- sum_histories(dats, 1:i)
        class(dati) <- "data.frame"
        if(i == 3){
            graph <- graphs3
        } else {
            if(i == 4){
                graph <- graphs4
                } else {
                  graph <- graphs5
                }}
        for(j in 1:nreps_){
            if(progress & (j %% 20 == 0)){
                cat(paste("Estimating event = ", i, ", rep = ", j, "\r", sep = ""))}
            datf <- dati[dati$repl == j, 1:i]
            if(is.BadList(datf)) next
            datf$Freq <- dati[dati$repl == j, "Freq"]
            delta <- 2^(-i)
            priorNmiss <- 1:priorNmax
            datij  <- tidyr::uncount(datf[,-ncol(datf)], datf[[ncol(datf)]])
            oc <- make.strata(datij,
                              locations=rep("a", nrow(datij)))$overlap.counts
            N.obs <- sum(oc)
            oca <- array(oc, dim = rep(2, ncol(datf[, -ncol(datf)])))
            post.dens <- bma.cr(oca, delta = delta,
                                Nmissing = priorNmiss,
                                graphs = graph)
            sat.p <- sum(post.dens[nrow(post.dens), ])
            if(sat.p >= 0.15){
                post.dens <- post.dens[-nrow(post.dens), , drop = FALSE]}
            post.dens <- colSums(post.dens)
            post.dens <- post.dens / sum(post.dens)
            res <- list(x = priorNmiss, y = post.dens)
            class(res) <- "density"
            Ex <- sum(res$x * res$y)
            SE <- (sum(((res$x - Ex)^2) * res$y))^0.5
            Nest <- Ex + N.obs
            CS <- N.obs + quantile((res$x + res$y), probs = c(0.025, 0.975))
            Icov <- as.integer(Ntrue >= CS[1] & Ntrue <= CS[2])
            CIwidth <- CS[2] - CS[1]
            HPDCS <- N.obs + hdi(res)
            HPDIcov <- as.integer(Ntrue >= HPDCS[1] & Ntrue <= HPDCS[2])
            HPDCIwidth <- HPDCS[2] - HPDCS[1]
            y <- rbind(y, data.frame(Events = i, Rep = j,
                                     Ntrue = Ntrue,
                                     Model = "BMA",
                                     Nest = Nest,
                                     SE = SE,
                                     Icoverage = Icov,
                                     CIwidth = CIwidth,
                                     lcl = CS[1], ucl = CS[2],
                                     HPDIcov = HPDIcov,
                                     HPDCIwidth = HPDCIwidth,
                                     HPDlcl = HPDCS[1],
                                     HPDucl = HPDCS[2],
                                     gen.modl = as.character(data$gen.modl),
                                     gen.parms = as.character(data$gen.parms)))
        }
    }
    row.names(y) <- 1:dim(y)[1]
    invisible(y)
}

## Function sum_histories.PSEsimSample
#' Sum encounter histories over events
#'
#' Sum encounter histories over eventcols for a PSEsimSample object.  The
#' function is used to create aggregated event-history data from smaller
#' subsets of events in a PSEsimSample data object.
#'
#' @param x a PSEsimSample data object
#'   eventcols  Columns retained for summation
#'
#' @return A list of class "PSEsimSample" containing the elements:
#' \describe{
#' \item{\code{call}}{The function call}
#' \item{\code{sample}}{The summed sample}
#' \item{\code{type}}{Encounter-history type ("individual" or "aggregated")}
#' \item{\code{Ntrue}}{True population size}
#'}
sum_histories.PSEsimSample <- function(obj, eventcols){
    if(!"PSEsimSample" %in% class(obj)) stop("obj must have class PSEsimSample\n")
    x <- obj$sample
    keepcols <- dim(x)[2] - c(1, 0)
    events <- names(x[ , eventcols])
    x <- x[ , c(eventcols, keepcols)]
    x <- x[(!rowSums(x[ , eventcols]) == 0), ]
    event.hist <- NULL
    for(i in eventcols){
        event.hist <- paste(event.hist, as.character(x[[i]]), sep = "")
    }
    x$event.hist <- event.hist
    sums <- aggregate(Freq ~ repl + event.hist, data = x, FUN = sum)
    y <- subset(x, select = -Freq)
    y <- unique(y)
    y <- merge(y, sums)
    y$event.hist <- NULL
    y <- y[ , c(events, "repl", "Freq")]
    y <- y[order(y$repl), ]
    class(y) <- c("EventHistory", "data.frame")
    result <- list(call = obj$call, sample = y, type = "aggregated",
                   Ntrue = obj$Ntrue)
    class(result) <- "PSEsimSample"
    result
}

## Function sum_histories
#' Sum encounter histories over eventcols for a data frame or EventHistory object
#'
#' Sum encounter histories over eventcols for a data frame or EventHistory object.
#' The first columns are in {0,1} and the rows of those columns code an event
#' history.  The next-to-last column is the replicate number and an optional final
#' column is the frequency.
#'
#' @param x a dataframe or EventHistory object
#' @param eventcols  Columns retained for summation
#'
#' @return An EventHistory data frame
sum_histories <- function(x, eventcols){
    keepcols <- dim(x)[2] - c(1, 0)
    events <- names(x[ , eventcols])
    x <- x[ , c(eventcols, keepcols)]
    x <- x[(!rowSums(x[ , eventcols]) == 0), ]
    event.hist <- NULL
    for(i in eventcols){
        event.hist <- paste(event.hist, as.character(x[[i]]), sep = "")
    }
    x$event.hist <- event.hist
    sums <- aggregate(Freq ~ repl + event.hist, data = x, FUN = sum)
    y <- subset(x, select = -Freq)
    y <- unique(y)
    y <- merge(y, sums)
    y$event.hist <- NULL
    y <- y[ , c(events, "repl", "Freq")]
    y <- y[order(y$repl), ]
    class(y) <- c("EventHistory", "data.frame")
    y
}

## Function disagg_PSEsimSample
#' Disaggregate a PSEsimSample object having type = "aggregated"
#'
#' Disaggregate a PSEsimSample object having type = "aggregated" to produce
#' an equivalent PSEsimSaple object having type = "individual".  This is an
#' inverse function to sum_histories.PSEsimSample.
#'
#' @param obj a PSEsimSample data object of type = "aggregated"
#' @param eventcols columns retained for summation
#'
#' @return A PSEsimSample data object
disagg_PSEsimSample <- function(obj){
    if(!"PSEsimSample" %in% class(obj)) stop("obj must have class PSEsimSample\n")
    if(!obj$type == "aggregated") stop('obj must have type = "aggregated"\n')
    x <- obj$sample %>%
        tidyr::uncount(Freq)
    x$Freq <- 1
    x <- x[order(x$repl), ]
    class(x) <- c("EventHistory", "data.frame")
    result <- list(call = obj$call, sample = x, type = "individual",
                   Ntrue = obj$Ntrue)
    class(result) <- "PSEsimSample"
    invisible(result)
}

## Function plotBeta
#' Plot the Beta density having parameters a and b
#'
#'
#' @param a Beta distribution shape1 parameter
#' @param b Beta distribution shape2 parameter
#' @param N The number of points on the x axis
#'
#' @return Nothing.  This function produces a a plot as a side effect.
plotBeta <- function(a = 1, b = 1, N = 200){
    if(!(a > 0 & b > 0)) stop("a and b must be greater than 0")
    x <- (1:N)/N
    y <- dbeta(x, a, b)
    plot(x, y, type = "l",
         main = paste("a = ", a, "\n b = ", b, sep = ""))
}

## Function BetaMoments
#' Compute the mean and variance of the Beta distribution
#'
#' @param a Beta distribution shape1 parameter
#' @param b Beta distribution shape2 parameter
#'
#' @return A data frame containing the mean and variance
BetaMoments <- function(a = 1, b = 2){
    if(!(a > 0 & b > 0)) stop("a and b must be greater than 0")
    mean <- a / (a + b)
    var <- a * b / (((a + b)^2) * (a + b + 1))
    data.frame(mean = mean, variance = var)
}

## Function BetaParms
#' Compute the Beta distribution parameters from the mean and variance
#'
#' @param mu distribution mean
#' @param var distribution variance
#'
#' @return
BetaParms <- function(mu, var) {
    if(!((mu < 1) | (mu > 0))) stop("mu must be in (0, 1)")
    if(var >= mu * (1 - mu)) stop("var must be < mu * (1 - mu)")
    a <- ((1 - mu) / var - 1 / mu) * mu ^ 2
    b <- a * (1 / mu - 1)
    return(list(shape1 = a, shape2 = b))
}

## Function getPlotData
#' Compute and extract data for package Rcapture descriptive plots
#'
#' The purpose is to isolate the neccessary data so that multiple
#' descriptive plots for multiple reps from multiple models can be
#' created using package lattice.
#' See: \code{Rcapture:::plot.descriptive}
#'
#' @param x a PSEsimSample object
#' @param reps number of replicates to process
#' @param dfreq see \code{Rcapture:::plot.descriptive}
#' @param model model name
#'
#' @return An object of class "descriptivePlotData"
getPlotData <- function(x, reps = NULL, dfreq = TRUE, model = NULL){

    if(is.null(reps)) stop("Specify number of replicates\n")
    if(!class(x) == "PSEsimSample") {
        stop("x must have class PSEsimSample\n")}
    x <- x[["sample"]]
    x <- x[x$repl <= reps, ]
    g1 <- data.frame(model = NULL, repl = NULL, captures = NULL,
                     y1 = NULL)
    g2 <- data.frame(model = NULL, repl = NULL, observation = NULL,
                     ui = NULL, logui = NULL)
    for(i in 1:reps){
        dsc <- x[x$repl == i, ]
        dsc <- Rcapture::descriptive(dsc[, -(ncol(dsc) - 1)],
                                     dfreq = dfreq)
        tinf <- if(is.null(dsc$call$t)){
                    FALSE
                } else {
                    is.infinite(dsc$call$t)
                }
        t <- nrow(dsc$base.freq)
        fi <- dsc$base.freq[, "fi"]
        g1.c3 <- if(tinf){
                     log(fi * factorial(1:t))
                 } else {
                     log(fi / choose(t, 1:t))
                 }
        g1i <- cbind(1:t, fi, g1.c3)
        g1i <- g1i[g1i[, 2] != 0, , drop = FALSE]
        g1i <- data.frame(model = model, i, g1i)
        g1i$model <- as.character(g1i$model)
        names(g1i) = c("model", "repl", "captures", "fi", "y1")
        g1 <- rbind(g1, g1i)
        if (dim(dsc$base.freq)[2] == 4) {
            ui <- dsc$base.freq[, "ui"]
            g2i <- cbind(1:t, ui, log(ui))
            g2i <- g2i[g2i[, 2] != 0, , drop = FALSE]
            g2i <- data.frame(model = rep(model, nrow(g2i)),
                              repl = i, g2i)
            g2i$model <- as.character(g2i$model)
            names(g2i) <- c("model", "repl", "observation", "ui",
                            "logui")
            g2 <- rbind(g2, g2i)
        }
    }
    result <- list(graph1 = g1, graph2 = g2)
    class(result) <- "descriptivePlotData"
    result
}

## Function is.BadList
#' Flag encounter-history matrices which cannot be used for estimation
#'
#' A prophylactic function to detect encounter history  matrices which cannot
#' be used for estimation for lack of overlap between the first two encounter
#' events.  It ignores lack of overlap among three or more events based on
#' the premise that those cases are unlikely.
#'
#' @param x  An event history matrix
#'
#' @return Logical; TRUE if the event history matrix is "bad"
is.BadList <- function(x){
    result <- FALSE
    x1 <- x[!((x[ , 1] == 0) & (x[ , 2] == 0)), ]
    if(dim(x1)[1] > 1){
        if(var(as.numeric(x1[ , 2])) == 0 & var(as.numeric(x1[ , 1])) == 0)
            result <- TRUE
    } else {
        result <- TRUE
        }
    result
}

## Function countEncounters
#' Count the total number of encounters in 2-5 source sampling
#'
#' Count the total number of encounters (realized sample size) in each of
#' 2-, ..., 5-source sampling from PSEsimSample data objects.
#'
#' @param x a character vector of names of 'PSEsimSample' objects
#'
#' @return A dataframe containing the elements:
#' \describe{
#' \item{\code{gen.modl}}{The data-generating model}
#' \item{\code{gen.parms}}{The parameters of the data-generating model}
#' \item{\code{Ntrue}}{The true population size}
#' \item{\code{repl}}{The sample replicate number
#' \item{\code{src2.count}}{The average sample size from 2-source sampling}
#' \item{\code{src3.count}}{The average sample size from 3-source sampling}
#' \item{\code{src4.count}}{The average sample size from 4-source sampling}
#' \item{\code{src5.count}}{The average sample size from 5-source sampling}
#' \item{\code{src2.frac}}{The average fraction of the population encountered during 2-source sampling}
#' \item{\code{src3.frac}}{The average fraction of the population encountered during 3-source sampling}
#' \item{\code{src4.frac}}{The average fraction of the population encountered during 4-source sampling}
#' \item{\code{src5.frac}}{The average fraction of the population encountered during 5-source sampling}
#' }
#' @export
countEncounters <- function(x){
    EnCounts <- data.frame(rep(character(), 2), rep(numeric(0), 9))
    for(i in seq_along(x)){
        datobj <- get(x[i])
        if(!class(datobj) == "PSEsimSample")
            stop("x does not name a 'PSEsimSample' object")
        samp <- datobj[["sample"]]
        nreps <- length(unique(samp$repl))
        cvec <- rep(NA, 4)
        for(k in 2:5){
            cvec[k - 1]  <- sum(samp[rowSums(samp[ , 1:k]) > 0, "Freq"])
            }
            encount <- rbind(data.frame(numeric(0)), cvec/nreps)
            names(encount) <- c("src2.count", "src3.count", "src4.count",
                                "src5.count")
            EnCounts <- rbind(EnCounts,
                      data.frame(cbind(datobj[["gen.modl"]],
                                       datobj[["gen.parms"]],
                                       datobj[["Ntrue"]],
                                       round(encount),
                                       round((encount / datobj$Ntrue) , 4))))
            }
    names(EnCounts) <- c("gen.modl", "gen.parms", "Ntrue", "src2.count",
                         "src3.count", "src4.count", "src5.count",
                         "src2.frac", "src3.frac", "src4.frac", "src5.frac")
    EnCounts
}

## Function PSE_sample_counts
#' Compute sample counts in multiple-list (capture-recapture) sampling.
#'
#' Given encounter probability \emph{p}, number of lists (encounter events)
#' \emph{K} and population size \emph{N}, compute the expected number and
#' percentage of unique population members encountered on each list,
#' the cumulative number and cumulative percentage of unique individuals
#' encountered, and the number and percentage of the population detected
#' through list \emph{k}, \emph{k} = 1, ..., \emph{K}.
#'
#' @param N Integer-valued population size
#' @param p Real-valued encounter probability in (0,1)
#' @param K Integer-valued number of lists (encounters)
#'
#' @return A tibble or dataframe containing columns:
#' \describe{
#' \item{\code{p}}{List-wise encounter probability.}
#' \item{\code{k}}{Number of lists.}
#' \item{\code{N_unique}}{Number encountered for the first time.}
#' \item{\code{Cum_unique}}{Cumulative number encountered at least once.}
#' \item{\code{Pct_cum_unique}}{Cumulative percentage encountered at least once.}
#' \item{\code{N_undetected}}{Number remaining undetected.}
#' \item{\code{Pct_undetected}}{Percent remaining undetected.}
#' }
#'
#' @author Steve Gutreuter, \email{sgutreuter@@cdc.gov}
#'
PSE_sample_counts <- function(N, p, K){
    stopifnot(p > 0 & p < 1)
    dfrm <- data.frame(p = rep(p, K),
                         k = 1:K)
    dfrm  <- dfrm %>%
        mutate(N_unique = N * p * (1 - p)^(k - 1),
               N_undetected = N * (1 - p)^k,
               Cum_unique = cumsum(N_unique),
               Pct_unique = 100 * N_unique / N,
               Pct_cum_unique = 100 * Cum_unique / N,
               Pct_undetected = 100 * N_undetected / N) %>%
        select(p, k, N_unique, Pct_unique, Cum_unique, Pct_cum_unique,
               N_undetected, Pct_undetected)
    dfrm
}

## Function llm.estimate.hetero
#' Estimate population size using models Mh, Mth, Mtbh
#'
#' Fit loglinear models the simulated event-history data using the Rcapture
#' package.  All feasible models Mh, Mth, Mtbh are fit in order to assess
#' effects of alternate heterogeniety formulations.
#'
#' @param data a PSEsimSample data object
#' @param events a vector of numbers of encounter events to include
#' @param nreps number of replicates from data object to estimate from
#'
#' @return A data frame containing the variables:
#' \describe{
#' \item{Events}{The number of encounter events used in estimation.}
#' \item{Rep}{The replicate number.}
#' \item{Ntrue}{True population size.}
#' \item{Model}{The name of the best-fitting loglinear model.}
#' \item{Hetero}{Type of heterogeneity correction.}
#' \item(Nest){Estimate of population size.}
#' \item{Icoverage}{Indicator for confidence-interval coverage}
#' \item{CIwidth}{Confidence-interval width}
#' \item{lcl}{Lower confidence limit}
#' \item{ucl}{Upper confidence limit}
#' \item{ucl.truncated}{Indicator for CL truncation at 50 times the estimate}
#' \item{gen.modl}{Name of the data-generating model}
#' \item{gen.parms}{Parameters of the data-generating model}
#' }
#' @export
llm.estimate.hetero <- function(data = NULL, events = seq(3, 5), nreps = NULL,
                         progress = FALSE){
    if(any(min(events) < 2)) stop("events not greater than 1\n")
    if(!"PSEsimSample" %in% class(data))
        stop("data not a PSEsimSample object\n")
    if(is.null(nreps)) stop("Invalid nreps\n")
    Ntrue <- data$Ntrue
    if(data$type == "individual"){
        data <- sum_histories.PSEsimSample(data, max(events))
    }
    nreps_ <- min(nreps, length(unique(data[["sample"]][["repl"]])))
    dat <- data$sample[data$sample$repl <= nreps_, ]
    y <- data.frame(Events = numeric(), Repl = numeric(),
                    Ntrue = numeric(), Model = character(),
                    Hetero = character(), Nest = numeric(),
                    lcl = numeric(), ucl = numeric(),
                    ucl.truncated = logical(), Icoverage = integer(),
                    CIwidth = numeric(),
                    gen.modl = character(),
                    gen.parms = character())
    for(i in events){
        dati <- sum_histories(dat, 1:i)
        for(j in 1:nreps_){
            if(progress & (j %% 20 == 0)){
                cat(paste("Estimating event = ", i, ", rep = ", j, "\r", sep = ""))
            }
            datf <- dati[dati$repl == j, 1:i]
            if(is.BadList(datf)) next
            datf$Freq <- dati[dati$repl == j, "Freq"]
            Mhfit.P <- closedpCI.t(datf, dfreq = TRUE, m = "Mh", h = "Poisson",
                                   fmaxSupCL = 50)$CI
            Mhfit.D <- closedpCI.t(datf, dfreq = TRUE, m = "Mh", h = "Darroch",
                                   fmaxSupCL = 50)$CI
            Mhfit.G <- closedpCI.t(datf, dfreq = TRUE, m = "Mh", h = "Gamma",
                                   fmaxSupCL = 50)$CI
            Mhtfit.P <- closedpCI.t(datf, dfreq = TRUE, m = "Mth", h = "Poisson",
                                   fmaxSupCL = 50)$CI
            Mhtfit.D <- closedpCI.t(datf, dfreq = TRUE, m = "Mth", h = "Darroch",
                                   fmaxSupCL = 50)$CI
            Mhtfit.G <- closedpCI.t(datf, dfreq = TRUE, m = "Mth", h = "Gamma",
                                   fmaxSupCL = 50)$CI
            comb <- data.frame(rbind(Mhfit.P, Mhfit.D, Mhfit.G, Mhtfit.P,
                                     Mhtfit.D, Mhtfit.G))
            tags <- strsplit(row.names(comb), split = " ")
            tags <- matrix(unlist(tags), nrow = 6, byrow = TRUE)
            comb$Model <- tags[ , 1]
            comb$Hetero <- tags[ , 2]
            comb$Events <- i
            comb$Repl = j
            comb$Ntrue = Ntrue
            comb$lcl <- as.numeric(comb[, "infCL"])
            idx <- substr(comb[, "supCL"], 1, 1) == ">"
            tryCatch(comb$ucl <- ifelse(idx, 50*comb$est, as.numeric(comb[, "supCL"])),
                     error = function(e) { print(c(i, j)) })
            comb$ucl.truncated <- ifelse(idx, TRUE, FALSE)

            comb$Icoverage <- as.integer(comb$Ntrue >= comb$lcl &
                                         comb$Ntrue <= comb$ucl)
            comb$CIwidth <- comb$ucl - comb$lcl
            comb <- comb[c("Events", "Repl", "Ntrue", "Model", "Hetero",
                           "abundance", "lcl", "ucl", "CIwidth", "Icoverage",
                           "ucl.truncated", "infoCI")]
            names(comb) <- c("Events", "Repl", "Ntrue", "Model", "Hetero",
                             "Nest", "lcl", "ucl", "CIwidth", "Icoverage",
                             "ucl.truncated", "infoCI")
            comb$gen.modl  <-  data$gen.modl
            comb$gen.parms <- data$gen.parms
            y <- rbind(y, comb)
        }
    }
    row.names(y) <- 1:dim(y)[1]
    invisible(y)
}
